# Supplementary material for: Functional and molecular dissection of HCMV long non-coding RNAs
Source: Sci Rep. 2022 Nov 11;12:19303. doi: 10.1038/s41598-022-23317-3 (PMC9652368; doi:10.1038/s41598-022-23317-3)
Supplement: Supplementary file 1 — Supplementary Information 1. [file 41598_2022_23317_MOESM1_ESM.zip]

Archive with 9 entries (9 files):
- Table S7_Primers for qPCR.xlsx
- Table S8_smFISH probes.xlsx
- Table S9_Primers for IVT.xlsx
- Table S1_Viral gene expression in RNA-seq and DRS .xlsx
- Table S2_Differentially modified sites on viral transcripts.xlsx
- Table S3_LncRNA targeting probes in RAP-MS.xlsx
- Table S4_HCMV lncRNA interactome.xlsx
- Table S5_Primers for BAC mutagenesis.xlsx
- Table S6_Primers for northern blot probe generation.xlsx
