# Supplementary material for: Functional and molecular dissection of HCMV long non-coding RNAs
Source: Sci Rep. 2022 Nov 11;12:19303. doi: 10.1038/s41598-022-23317-3 (PMC9652368; doi:10.1038/s41598-022-23317-3)
Supplement: Supplementary file 1 — Supplementary Information 1. [file 41598_2022_23317_MOESM1_ESM.zip › Table S7_Primers for qPCR.xlsx]

## Sheet: qPCR primer
	For	Rev
UL123	CACGACGTTCCTGCAGACTA	TTTTCAGCATGTGCTCCTTG
RNA1.2	TCGTACTGTGTCTGCGATGG	TGGACGTCACTTGAGCAGAC
RNA2.7	GATGTTGCGATGCGGTTGTT	ACCGCGATCTCCGTATAGGT
RNA4.9	CCGGTTCCTAGGCTCGTTC	CCCCAGCCGGAAAAAGAG
RNA5.0	CGCGTAGCGGTTACACAATG	ACACGACTACCACTGGAGGA
UL138	TGCGCATGTTTCTGAGCTC	ACGGGTTTCAACAGATCGAC
LUNA	AGCTTGGACGACCTGGTAC	GGAAAAACACGCGGGGGA
GAPDH	ATCATCCCTGCCTCTACTGG	GTCAGGTCCACCACTGACAC
HPRT1	TGACACTGGCAAAACAATGCA	GGTCCTTTTCACCAGCAAGCT
SON	TGACAGATTTGGATAAGGCTCA	GCTCCTCCTGACTTTTTAGCAA
CREBBP	CATGGCCAAGATGGGAATAA	TGCATCTGAGACATATTTGGC
