# Supplementary material for: Functional and molecular dissection of HCMV long non-coding RNAs
Source: Sci Rep. 2022 Nov 11;12:19303. doi: 10.1038/s41598-022-23317-3 (PMC9652368; doi:10.1038/s41598-022-23317-3)
Supplement: Supplementary file 1 — Supplementary Information 1. [file 41598_2022_23317_MOESM1_ESM.zip › Table S8_smFISH probes.xlsx]

## Sheet: RNA1.2
RNA1.2_FISH	5'- 3' sequences	Position	GC %
1	cgtccgaaggcgaggatg	3	0.67
2	gccgacatgccgatggta	81	0.61
3	gcgacgacagctgcgatt	104	0.61
4	gcggcgttaactgctaca	131	0.56
5	agagacgacgcagagcgc	168	0.67
6	acgaccacagggggagac	193	0.67
7	catcgtgtactctcgcac	216	0.56
8	aataaattaccccctccc	263	0.44
9	gcgtgcggctctaaacaa	313	0.56
10	aggctatacaaggcgttg	335	0.5
11	ccatttcttgtacggaga	374	0.44
12	actgtgtctgctcaagtg	396	0.5
13	tgagactgtcgtggtcga	418	0.56
14	cgggtcagaggtagtcag	440	0.61
15	gcgcggtcatcttttact	476	0.5
16	gctgcctcttgttttcat	522	0.44
17	gtctcttactggcattct	544	0.44
18	tcgtactgtgtctgcgat	566	0.5
19	cgctggttcgttctaaga	590	0.5
20	tgctgtacgtgtgatggt	612	0.5
21	cgttggttgactagttca	638	0.44
22	ggttcctaaaagttcgca	680	0.44
23	gatatgcaattcccccag	877	0.5
24	ggcagggatttcttcttc	903	0.5
25	gctgctgctagtcttttg	977	0.5

## Sheet: RNA2.7
RNA2.7_FISH	5'- 3' sequences	Position	GC %
1	ctaagtcaccgccgttctc	87	0.58
2	cacgactgctgttgtcatc	139	0.53
3	cgggagacgcggaagagaa	250	0.63
4	tactgctgatggtagtcgg	329	0.53
5	cagcctacgaggaatggat	397	0.53
6	gtaggtaggagagggaaat	507	0.47
7	cttgtttatcatctgcgat	531	0.37
8	ggaaagctgaggtacccaa	578	0.53
9	gtcgactttgaattcttcg	604	0.42
10	aacacccttgcggattgac	721	0.53
11	catgaggatcgcgacaggc	756	0.63
12	ctatacggagatcgcggtc	780	0.58
13	gaccggacacgggataatt	807	0.53
14	tcaggatgtgcagggcatg	837	0.58
15	ctttttgttcttctggttc	890	0.37
16	ttggtgttgctatacaccg	920	0.47
17	gaagatgttgcgatgcggt	944	0.53
18	acgtgaaatctggcttggt	1012	0.47
19	ggagtactagtagtcgttt	1111	0.42
20	gtcgtctttcattcttcga	1179	0.42
21	tggcaggagcggtaaggaa	1203	0.58
22	ccggggatcttggattcac	1257	0.58
23	cactgcgatcagcggcatg	1287	0.63
24	ttcatgagcaattcctcgc	1332	0.47
25	gaaatcgactgatctcggg	1417	0.53
26	cgacggagaggagcgtgtc	1507	0.68
27	ttgatcgaatcatggtgca	1532	0.42
28	tggtctccgatgatgatgt	1556	0.47
29	tcgactactgcaacgctga	1587	0.53
30	atggatgactccttcgtgt	1614	0.47
31	aaaggcggctttgagagcg	1652	0.58
32	cctacactctacttatccg	1782	0.47
33	gccgagacaagattgcatt	1822	0.47
34	cggtaatcttctttggtgt	1968	0.42
35	ccgagtatctgttttctcg	1993	0.47
36	agtgcagagctgtcttgat	2020	0.47
37	gtcgtgacaggagagtgtg	2044	0.58
38	tgcgatgaagtcacgcgta	2083	0.53
39	tgcgagggacatcacgatg	2108	0.58
40	ggtttcaagtgcgaatctc	2202	0.47
41	atagcgcattttccataca	2249	0.37
42	aggaataatccgtgcgacc	2362	0.53
43	tacagggagtgaagggggt	2425	0.58
44	attgtgtctactactctgt	2449	0.37

## Sheet: RNA4.9
RNA4.9_FISH	5'- 3' sequences	Position	GC %
1	tctaggtagcatcacggaac	1878	0.5
2	ttgacgtcagcgacagttag	1939	0.5
3	caacaaccggatgtgactca	1975	0.5
4	ttataaaaggggtcaggcgc	2039	0.5
5	tagatatggcgttgttgagc	2127	0.45
6	gtctacgtggtaagagtctt	2215	0.45
7	aaatctatggtttgcgcgtc	2299	0.45
8	ccaaacagatgcaaatcgcc	2447	0.5
9	cagagttccaaacacgtgtc	2588	0.5
10	atggagggatatcaggtcat	2948	0.45
11	ggtggtcaacatatatctcc	3032	0.45
12	cacatttctagtcgtgacgg	3077	0.5
13	ttctcgaacggaaagtccga	3103	0.5
14	ccgacaaaaagagcgtccag	3139	0.55
15	gcaaacgatggtgagaggtc	3264	0.55
16	atgatggctacgaaggacgg	3292	0.55
17	aacgatggtaccgatagagc	3320	0.5
18	ctccggaaagatggtgtttt	3378	0.45
19	cgtcgagatgttcgtagaga	3504	0.5
20	gtactcacagtctcgtttag	3612	0.45
21	cgagtgtcgtcgacataagt	3677	0.5
22	gagacgaaaagcgagcgtgt	3716	0.55
23	cgtgtgtgttttttgctttg	3778	0.4
24	ttttcgtgtcattcagacgt	3815	0.4
25	cgttccatgaatagagcgtt	3846	0.45
26	cctgcgatggtttttttatt	3873	0.35
27	ctaagtcggaaaactcgcgc	3927	0.55
28	attgatttcgcgtcataggg	4008	0.45
29	cgatcgttgtgcatcataca	4141	0.45
30	attcggtagagagctacagt	4172	0.45
31	tttatgtggggacgggaatc	4212	0.5
32	gaattggtggctatggtgag	4422	0.5
33	cggttgctactactttctta	4450	0.4
34	ttgaggacgaggagacgacg	4491	0.6
35	aatccttgactgtctatggt	4624	0.4
36	tcctaagcgatggctcaaag	4664	0.5
37	aaaggtgggccgagaacata	4695	0.5
38	ttatcggggtggtagtacaa	4735	0.45

## Sheet: RNA5.0
RNA5.0_FISH	5'- 3' sequences	Position	GC %
1	tgacgttgtttgtgggtgt	2	0.47
2	cgtactgtttaaccacgtt	27	0.42
3	cgttcacccagttacttta	51	0.42
4	aagtagcgttgcgatttgc	85	0.47
5	tggacacgttgtttagccg	129	0.53
6	gcacgcggaaaggtctcag	153	0.63
7	aggcggaaaggaaatcgga	177	0.53
8	ccgtgattagtcggctgtc	201	0.58
9	ctctgttaggttgcggaga	225	0.53
10	gttttacttttgtcgggct	250	0.42
11	cgcgcagaggtaacaacgt	283	0.58
12	taagtgtctctgtggcggc	308	0.58
13	tctacaaagacatgcggca	332	0.47
14	tgcatagtatgcgctcgac	362	0.53
15	tctatcccggactcaagac	386	0.53
16	tatctggagatcgtgttcc	420	0.47
17	cgtcatggactggttgtta	445	0.47
18	cgacggtacggtggtcaaa	481	0.58
19	tgaggacgactactccgtg	505	0.58
20	acgtagttttcctcttgta	530	0.37
21	tctttcttttccgcgtgtc	554	0.47
22	cgtaggtacggtttattgt	578	0.42
23	gagtaaaacctacgttggt	603	0.42
24	aagatctccgcgtcacctt	627	0.53
25	cagaggattacgcgaccag	651	0.58
26	agaatacaaagccgcagtg	675	0.47
27	cgcttccgaggaggcgaag	713	0.68
28	ggtcctaatcgtctttttt	737	0.37
29	tgtcggtgatggtctcttc	762	0.53
30	ggactggggtagcatgctg	790	0.63
31	gaggctgacagtctacgag	837	0.58
32	aaacttatccgtttccctg	875	0.42
33	gtacttatcgggtcagcgt	918	0.53
34	aaaaaccaccgtgtctccg	942	0.53
35	gtggctcgatacactggaa	968	0.53
36	cataaaaccgccgtacctg	994	0.53
37	catcgcctatagatagcgg	1020	0.53
38	ccacgtacaagaaccacgt	1076	0.53
