# Supplementary material for: Functional and molecular dissection of HCMV long non-coding RNAs
Source: Sci Rep. 2022 Nov 11;12:19303. doi: 10.1038/s41598-022-23317-3 (PMC9652368; doi:10.1038/s41598-022-23317-3)
Supplement: Supplementary file 1 — Supplementary Information 1. [file 41598_2022_23317_MOESM1_ESM.zip › Table S9_Primers for IVT.xlsx]

## Sheet: IVT primer
		5'- 3' sequences	Notes
IVT primer	RNA1.2-Sense	cccctaatacgactcactatagggGCCATCCTCGCCTTCGGA	cccc = linker
	RNA1.2-Antisense	tttttttttttttttttttttGTTAAAGATTTCATCAGGTTTATTTTGGCTG	taatacgactcactataggg = T7 promoter
	RNA2.7-Sense #1	cccctaatacgactcactatagggTCCCCAGATCGCTGCTGC	Upper case = lncRNA sequence
	RNA2.7-Antisense #1	tttttttttttttttttttttGATTGCATTGGCTGAACTGTTTC
	RNA2.7-Sense #2	cccctaatacgactcactatagggTATCCTCATCGTCAACAACAACTAC
	RNA2.7-Antisense #2	tttttttttttttttttttttTGCATGCAAACTTCTCATTTATTGTG
	RNA4.9-Sense #1	cccctaatacgactcactatagggGGTGGAAAATTACCGCTCCG
	RNA4.9-Antisense #1	tttttttttttttttttttttACAGGAAGAGTCGCCTCG
	RNA4.9-Sense #1A	cccctaatacgactcactatagggGCTCTTTTTCCGGCTGGGGG
	RNA4.9-Antisense #1B	tttttttttttttttttttttGAAAAACCCGACTGGGCCTG
	RNA4.9-Sense #2	cccctaatacgactcactatagggCAAAAACTCCGCCCGAACC
	RNA4.9-Antisense #2	tttttttttttttttttttttCAGGGAAGGATACGGTTTTAAAGG
	RNA4.9-Sense #3	cccctaatacgactcactatagggTTTCGCCCTGAGGGCTAAC
	RNA4.9-Antisense #3	tttttttttttttttttttttCCGGACGGTTTCGGCTTAG
	RNA4.9-Sense #4	cccctaatacgactcactatagggCCTTTAAAACCGTATCCTTCCCTG
	RNA4.9-Antisense #4	tttttttttttttttttttttGGTTCGAATCGAGCTTGG
	RNA5.0-Sense #1	cccctaatacgactcactatagggGTAGGTGGTCCTTTATGTTATGATG
	RNA5.0-Antisense #1	tttttttttttttttttttttCGGTTACACAATGTTTGGTTGA
	RNA5.0-Sense #2	cccctaatacgactcactatagggGAAATAGTTACGGAGAAGCAATTCTG
	RNA5.0-Antisense #2	tttttttttttttttttttttTCACTAAAACACTTACACGAGTT
	RNA5.0-Sense #3	cccctaatacgactcactatagggTGTAACCGCTACGCGTCC
	RNA5.0-Antisense #3	tttttttttttttttttttttCGGGGGAGAAGACGATTAAC
	RNA5.0-Sense #4	cccctaatacgactcactatagggCTTGTAACTCGACTCGGTAGA
	RNA5.0-Antisense #4	tttttttttttttttttttttCTGCAAGAGAAGAAACCCGG
Nested PCR primer	4.9 #1 For	CCGGTATTTTTCCACTGGGC
	4.9 #1 Rev	GACTCAGCGAGCACGAGATG
	4.9 #2 For	TCTCGGTCCGCCTTACCCTG
	4.9 #2 Rev	CACATTTCTAGTCGTGACGG
	4.9 #3 For	GAGCGTTTTCGCTCCAGGC
	4.9 #3 Rev	GCTGTGACGGTGATTCTTCAGAG
	4.9 #4 For	CTAAGCCCCGGACTGGGA
	4.9 #4 Rev	CTGTGTACTGTTCGTGTCCGG
	5.0 #1 For	GCAATCTGGTCGCGTAATCC
	5.0 #1 Rev	TCACGGACCAGCCGTGAGGC
	5.0 #2 For	CCAAAAGCCACAGACCCAC
	5.0 #2 Rev	GCGTTTCTTAACGAGTGTACCC
	5.0 #3 For	CACGACTACCACTGGAGGAGAG
	5.0 #3 Rev	GGTGTGACTGGTTGAGCGAA
	5.0 #4 For	CGTTGGGAGGTAGCTTCGTCA
	5.0 #4 Rev	CACCGTGTCTCCGTTACGGTA
