# Supplementary material for: Functional and molecular dissection of HCMV long non-coding RNAs
Source: Sci Rep. 2022 Nov 11;12:19303. doi: 10.1038/s41598-022-23317-3 (PMC9652368; doi:10.1038/s41598-022-23317-3)
Supplement: Supplementary file 1 — Supplementary Information 1. [file 41598_2022_23317_MOESM1_ESM.zip › Table S1_Viral gene expression in RNA-seq and DRS .xlsx]

## Sheet: Illumina-viral gene
Geneid	Length	latent_1	latent_2	react_1	react_2	Average FPKM_latent	Average FPKM_react	Log2FC(React/latency)
gene-RL1	933	697	594	809	511	9.65518	12.8785	0.415586
gene-RNA2.7	2487	881673	535711	1110876	600842	3987.16	6277.51	0.654833
gene-RL5A	288	1510	848	2347	1157	57.3134	111.096	0.95486
gene-RL6	336	4791	1903	3376	1889	139.794	142.858	0.0312783
gene-RNA1.2	1021	156760	77516	174465	96493	1607.69	2419.84	0.589917
gene-RL8A	273	4271	2466	4317	2823	172.711	237.964	0.462381
gene-RL9A	144	982	500	674	598	72.0937	80.0413	0.150872
gene-RL10	507	7920	5321	9015	5339	182.572	257.928	0.498501
gene-RL11	708	20643	11438	21819	14687	317.221	468.965	0.563992
gene-RL12	1251	37933	22217	38611	21603	336.472	438.821	0.383145
gene-RL13	630	24528	14975	24459	14077	438.658	557.465	0.345786
gene-UL1	675	6804	3454	8012	4464	106.458	168.516	0.662597
gene-UL2	183	3739	2243	4174	2240	228.712	319.706	0.483218
gene-UL4	453	80146	46290	97359	67185	1953.38	3302.56	0.757608
gene-UL5	501	108268	61342	115590	90700	2369.68	3737.3	0.657303
gene-UL6	843	9985	6188	12810	8211	134.199	226.942	0.757945
gene-UL8	975	1629	1350	3074	1686	21.3244	44.5203	1.06195
gene-UL7	669	14	7	29	0	0.219918	0.402968	0.8737
gene-UL10	777	3465	1525	4624	2355	45.0328	81.9834	0.864355
gene-UL11	819	2801	1837	2401	2084	39.5957	49.6362	0.32605
gene-UL13	1422	21500	10989	18915	14505	160.043	213.383	0.414986
gene-UL14	984	6356	4089	8274	5569	74.2298	127.951	0.785526
gene-UL15A	309	2570	1549	3240	1760	93.2634	147.577	0.662088
gene-UL16	693	9319	5237	8203	6367	147.032	190.857	0.376364
gene-UL17	315	54807	21587	25535	21721	1701.83	1360.15	-0.323319
gene-UL18	1107	7514	4072	5718	4580	73.283	84.4116	0.203962
gene-UL19	297	2301	1305	2964	2163	84.9851	156.837	0.883988
gene-UL20	1023	10293	5274	10276	7023	106.591	153.769	0.528672
gene-UL21A	372	1412	1017	1202	1084	45.6219	55.6706	0.287188
gene-UL22A	318	238714	128123	189976	155742	8077.81	9861.76	0.28788
gene-UL23	855	20509	13459	24269	15549	277.781	423.843	0.609579
gene-UL24	1077	27933	16575	28372	18865	289.168	398.976	0.464392
gene-UL25	1971	61238	37845	70910	44209	351.649	531.748	0.596608
gene-UL26	567	11992	6357	12159	7930	226.629	322.378	0.50842
gene-UL27	1827	29595	15365	31057	20995	172.361	259.11	0.58813
gene-UL29	2106	31675	17050	33371	22221	162.006	240.118	0.567696
gene-UL30	366	8172	4633	7322	4784	244.891	300.954	0.2974
gene-UL30A	240	9986	6434	9195	6907	478.434	609.316	0.348871
gene-UL31	1788	42786	24082	42604	30225	261.787	370.206	0.499934
gene-UL32	3150	29206	19681	40887	22740	108.491	184.166	0.763433
gene-UL33	1239	5585	2637	7711	4481	46.5101	89.6689	0.947063
gene-UL34	1224	16249	8168	20361	12537	139.753	244.739	0.808363
gene-UL35	1926	16106	10486	18860	12512	96.5429	148.176	0.618073
gene-UL36	1431	22625	12690	29084	17546	172.754	296.794	0.780744
gene-UL37	1464	11492	7366	13755	9885	90.0806	146.737	0.703939
gene-UL38	996	18526	10190	18134	12337	201.853	278.212	0.46288
gene-UL40	666	113597	66377	142559	95737	1891.1	3254.36	0.783151
gene-UL41A	237	18726	10305	21749	11639	857.596	1285.08	0.58349
gene-UL42	369	30785	17510	26906	19689	916.094	1147.2	0.324551
gene-UL43	1272	74291	43517	67334	49580	648.123	834.968	0.365453
gene-UL44	1302	57882	34624	53133	41962	497.12	662.867	0.415126
gene-UL45	2721	64382	35928	72390	47393	258.072	400.53	0.634138
gene-UL46	873	17949	10351	21509	13778	226.878	367.869	0.697275
gene-UL47	2952	47281	26258	58663	39238	174.398	301.659	0.790537
gene-UL48	6729	96045	55454	111192	74923	157.571	251.556	0.67488
gene-UL48A	228	7375	4437	6456	5204	362.47	464.005	0.356279
gene-UL49	1713	48137	27057	47011	35323	307.275	436.51	0.506483
gene-UL50	1197	35127	21143	35491	24178	328.901	453.31	0.462846
gene-UL51	474	7186	4232	6353	4930	168.564	216.087	0.35832
gene-UL52	2004	15729	9751	23580	14682	88.9381	173.829	0.966797
gene-UL53	1131	16454	8908	22098	12880	157.015	281.808	0.843812
gene-UL54	3729	84132	42521	110885	62638	237.935	424.188	0.834141
gene-UL55	2718	82966	48168	127869	63203	337.648	641.889	0.926802
gene-UL56	2553	64413	36683	74159	47516	277.168	433.752	0.646109
gene-UL57	3708	15834	8734	27319	15674	46.3865	105.674	1.18784
gene-RNA4.9	4896	225937	121949	342363	149160	497.537	918.043	0.883757
gene-UL69	2220	16141	8870	19881	10729	78.8772	125.763	0.67303
gene-UL70	2841	12196	7067	14905	10217	47.4523	80.4059	0.760824
gene-UL71	1086	12618	7441	15590	11173	129.249	223.951	0.793028
gene-UL72	1167	15111	8586	18619	11564	142.131	235.482	0.728394
gene-UL73	408	13845	7971	15025	10456	374.231	567.773	0.601382
gene-UL74	1395	6084	4098	10818	5322	51.0237	105.649	1.05004
gene-UL74A	213	12059	7340	12898	8982	637.156	933.86	0.55156
gene-UL75	2232	7757	4480	11739	6078	38.3704	72.8461	0.924859
gene-UL76	978	3487	2027	5968	3460	39.4568	87.848	1.15473
gene-UL77	1947	10020	5519	15109	8215	55.8757	109.255	0.9674
gene-UL78	1296	33623	16732	40222	23965	272.22	451.171	0.728904
gene-UL79	888	5371	3448	7648	4067	69.4509	120.352	0.79319
gene-UL80	2130	9810	5993	15140	8855	51.9032	102.646	0.983788
gene-UL80.5	1125	0	0	0	0	0	0	#DIV/0!
gene-UL82	1683	44442	29943	84964	39580	308.968	676.175	1.12994
gene-UL83	1686	63977	45279	115578	53984	452.83	918.92	1.02097
gene-UL84	1761	103287	56998	90308	64690	637.226	799.866	0.327953
gene-UL85	921	14486	10339	21415	12487	188.343	335.417	0.832595
gene-UL86	4113	37365	22237	65728	30023	101.396	212.768	1.06928
gene-UL87	2823	24256	13485	29911	17544	93.5921	153.164	0.710622
gene-UL88	1290	10056	5385	11808	7018	83.8186	132.948	0.665519
gene-UL89	2025	33932	20079	40804	22788	186.636	286.309	0.617347
gene-UL91	336	1963	939	1759	1376	60.5285	84.6904	0.484583
gene-UL92	606	4573	2452	5709	3512	81.1754	138.556	0.771357
gene-UL93	1785	28326	15422	32735	20121	171.602	269.638	0.651957
gene-UL94	1038	33487	17815	39741	22058	346.109	542.843	0.649312
gene-UL95	1596	41638	21067	44516	27759	275.233	412.287	0.582996
gene-UL96	384	11178	6609	13851	8587	324.124	532.023	0.714941
gene-UL97	2124	57107	29813	69597	41486	286.615	476.42	0.733118
gene-UL98	1755	54083	28504	68472	35012	329.564	538.181	0.707536
gene-UL99	573	20053	10951	22635	14219	378.84	585.508	0.628098
gene-UL100	1122	24934	17310	35923	21155	263.138	463.49	0.816716
gene-UL102	2622	39373	19873	38145	24403	158.294	217.11	0.45582
gene-UL103	750	4416	2979	5702	3785	68.9263	115.069	0.739369
gene-UL104	2094	12597	7709	16186	9314	67.8385	110.983	0.710161
gene-UL105	2871	19635	11177	26225	16745	75.1187	136.221	0.8587
gene-RNA5.0	1143	4492	2574	4949	2808	43.2681	61.8611	0.515728
gene-UL111A	528	0	0	0	0	0	0	#DIV/0!
gene-UL112	2055	46254	27632	39433	28573	251.569	300.69	0.257325
gene-UL114	753	6420	3535	8506	4292	92.5579	155.149	0.745231
gene-UL115	837	8875	5567	10440	6216	120.684	181.279	0.586981
gene-UL116	903	4855	2954	5406	4471	60.4999	99.2075	0.713516
gene-UL117	1278	6471	3791	8506	4938	56.1915	95.8609	0.77059
gene-UL119	1056	7000	4311	10401	6389	74.9281	144.782	0.950307
gene-UL120	594	1012	658	1903	1096	19.6589	46.0127	1.22685
gene-UL121	543	1495	861	2553	1324	30.3669	65.1558	1.1014
gene-UL122	1743	2829	2181	4196	2122	20.0724	33.0882	0.721106
gene-UL123	1476	19724	11809	20547	14763	149.478	217.392	0.540365
gene-UL124	459	3832	1974	4123	2572	88.6013	132.794	0.583796
gene-UL133	774	10837	5674	9234	6880	149.402	189.097	0.339921
gene-UL135	927	15572	8063	14725	11287	178.581	254.771	0.51262
gene-UL136	723	25678	14104	24405	16630	385.233	516.126	0.421992
gene-UL138	510	21339	11682	20587	14553	453.321	626.266	0.466244
gene-UL139	408	8755	5185	11063	7276	239.077	408.938	0.77441
gene-UL140	576	13146	7880	14232	9343	255.405	372.376	0.543973
gene-UL141	1017	34287	18313	29505	19548	362.183	438.778	0.276774
gene-UL142	921	1898	1318	2782	2006	24.4044	47.2397	0.952859
gene-UL144	531	14555	9139	15806	10548	312.096	451.451	0.53258
gene-UL145	393	26103	15472	31690	25289	740.238	1315.65	0.829715
gene-UL146	354	3189	2315	4336	2274	108.627	170.371	0.649298
gene-UL147	480	6606	4412	11036	4250	160.473	291.619	0.861752
gene-UL147A	228	5059	3621	7950	3884	266.008	473.991	0.83339
gene-UL148	951	27012	17774	45266	21043	329.27	637.123	0.9523
gene-UL132	813	27604	16939	32661	18097	383.273	569.264	0.570725
gene-UL131A	390	4138	2148	3567	1921	112.892	128.352	0.185172
gene-UL130	645	6749	3871	7745	5014	115.24	180.007	0.643414
gene-UL148A	243	3548	1965	3415	2490	158.829	220.781	0.475138
gene-UL148B	243	3449	1949	2987	2161	155.493	192.498	0.307989
gene-UL148C	234	3806	2338	3140	2149	183.676	205.528	0.162178
gene-UL148D	189	3999	2334	3458	2350	234.493	279.46	0.253099
gene-UL150	1920	7542	4769	6279	4559	44.845	51.2885	0.19369
gene-UL150A	816	0	0	0	0	0	0	#DIV/0!
gene-IRS1	2577	12417	7510	10457	7288	54.0996	62.5995	0.210534
gene-US1	471	5927	3575	5802	4038	141.146	189.929	0.428271
gene-US2	600	3943	2011	3958	2569	69.5127	98.9874	0.509969
gene-US3	561	0	0	0	0	0	0	#DIV/0!
gene-US6	552	0	0	0	0	0	0	#DIV/0!
gene-US7	678	0	0	0	0	0	0	#DIV/0!
gene-US8	684	0	0	0	0	0	0	#DIV/0!
gene-US9	699	0	0	0	0	0	0	#DIV/0!
gene-US10	558	0	0	0	0	0	0	#DIV/0!
gene-US11	648	626	296	975	540	9.97224	21.3177	1.09606
gene-US12	846	18471	9942	22874	13692	235.172	393.714	0.743432
gene-US13	786	14150	7260	15400	10147	190.802	295.699	0.632054
gene-US14	933	16560	7918	18553	10875	183.864	287.389	0.64436
gene-US15	789	12680	6034	13427	8033	166.229	247.759	0.575763
gene-US16	930	13472	6365	12880	8926	149.497	213.174	0.511918
gene-US17	882	8721	4461	6545	5608	104.691	124.914	0.254799
gene-US18	825	40380	21110	35789	25992	522.012	680.412	0.382325
gene-US19	723	16372	8473	15694	10844	240.692	333.725	0.471472
gene-US20	765	16662	8795	17310	11149	233.048	338.547	0.53873
gene-US21	732	6107	3167	5778	4710	88.7383	129.979	0.550655
gene-US22	1731	31865	15969	32470	22240	193.598	287.395	0.569974
gene-US23	1776	27607	12983	25966	17102	160.188	220.621	0.461803
gene-US24	1506	30977	14073	27954	18393	209.713	279.986	0.416937
gene-US26	1812	24410	11958	25813	14967	140.634	205.088	0.544293
gene-US27	1095	22138	13375	26310	15664	226.905	349.197	0.621954
gene-US28	1065	37127	20486	33120	21378	378.732	465.672	0.298138
gene-US29	1389	13953	6695	10791	7998	104.176	122.872	0.238133
gene-US30	1050	20189	11556	17338	11136	211.607	246.795	0.221926
gene-US31	486	19665	10763	17223	11713	438.352	541.443	0.304719
gene-US32	552	22278	11201	19152	13565	424.897	538.704	0.34238
gene-US33A	174	5699	3157	4685	3441	356.317	424.261	0.25179
gene-US34	492	14628	7542	13544	9066	315.627	418.001	0.405287
gene-US34A	195	5300	2571	4850	3231	282.849	376.964	0.414392
gene-TRS1	2403	11264	5809	5966	5728	49.7655	44.0481	-0.176065

## Sheet: Nanopore DRS-viral gene
Geneid	Length	latent_1	latent_2	react_1	react_2	lytic_1	Average RPM_latent	Average RPM_react	Average RPM_lytic	Log2FC(react/latent)	Log2FC(lytic/latent)
gene-RL1	933	3	11	0	7	110	8.40665	12.6204	129.269	0.586153	3.9427
gene-RNA2.7	2487	3072	6360	992	4058	54190	5286.66	7968.2	63110.2	0.591896	3.57744
gene-RL5A	288	0	1	0	2	7	1.12089	4.73264	9.3167	2.07801	3.05518
gene-RL6	336	23	102	1	20	208	70.6159	34.7061	243.399	-1.02481	1.78526
gene-RNA1.2	1021	1298	4601	426	2588	30648	3306.62	4756.31	35693.4	0.524486	3.43223
gene-RL8A	273	0	1	0	0	4	1.12089	1.57755	5.82294	0.493043	2.37711
gene-RL9A	144	0	0	0	0	1	0.560444	1.57755	2.32918	1.49304	2.05518
gene-RL10	507	0	1	0	1	3	1.12089	3.1551	4.65835	1.49304	2.05518
gene-RL11	708	0	1	0	1	5	1.12089	3.1551	6.98753	1.49304	2.64014
gene-RL12	1251	0	0	0	3	10	0.560444	6.31019	12.8105	3.49304	4.51461
gene-RL13	630	14	64	6	27	622	44.275	53.6366	725.538	0.276725	4.03449
gene-UL1	675	0	1	0	0	3	1.12089	1.57755	4.65835	0.493043	2.05518
gene-UL2	183	1	6	0	2	62	4.48355	4.73264	73.369	0.0780057	4.03246
gene-UL4	453	2	6	2	13	48	5.04399	25.2408	57.0648	2.32312	3.49996
gene-UL5	501	0	3	0	3	14	2.24177	6.31019	17.4688	1.49304	2.96207
gene-UL6	843	6	34	2	30	315	22.9782	52.0591	368.01	1.17989	4.00141
gene-UL8	975	0	2	0	2	26	1.68133	4.73264	31.4439	1.49304	4.2251
gene-UL7	669	0	0	0	0	0	0.560444	1.57755	1.16459	1.49304	1.05518
gene-UL10	777	3	14	0	5	79	10.088	9.46529	93.167	-0.0919193	3.20718
gene-UL11	819	0	0	0	1	8	0.560444	3.1551	10.4813	2.49304	4.2251
gene-UL13	1422	25	49	12	39	978	42.0333	82.0325	1140.13	0.964664	4.76152
gene-UL14	984	2	2	0	1	10	2.80222	3.1551	12.8105	0.171115	2.19268
gene-UL15A	309	1	5	0	0	28	3.9231	1.57755	33.773	-1.31431	3.1058
gene-UL16	693	0	0	0	1	17	0.560444	3.1551	20.9626	2.49304	5.2251
gene-UL17	315	10	53	2	22	214	35.8684	39.4387	250.386	0.136899	2.80337
gene-UL18	1107	1	2	0	0	3	2.24177	1.57755	4.65835	-0.506957	1.05518
gene-UL19	297	0	0	0	0	3	0.560444	1.57755	4.65835	1.49304	3.05518
gene-UL20	1023	3	9	0	1	55	7.28577	3.1551	65.2169	-1.2074	3.16209
gene-UL21A	372	4	19	2	18	609	13.4506	33.1285	710.398	1.3004	5.72288
gene-UL22A	318	496	4624	170	3423	15997	2870.03	5669.71	18631.1	0.982208	2.69857
gene-UL23	855	10	28	5	17	247	21.8573	36.2836	288.818	0.731203	3.72397
gene-UL24	1077	0	0	0	3	11	0.560444	6.31019	13.9751	3.49304	4.64014
gene-UL25	1971	68	160	22	103	2141	128.342	198.771	2494.55	0.631119	4.28072
gene-UL26	567	2	9	1	5	73	6.72532	11.0428	86.1795	0.715436	3.67967
gene-UL27	1827	1	3	0	0	18	2.80222	1.57755	22.1272	-0.828885	2.98118
gene-UL29	2106	1	3	0	2	30	2.80222	4.73264	36.1022	0.756078	3.68745
gene-UL30	366	3	5	0	5	99	5.04399	9.46529	116.459	0.908081	4.52911
gene-UL30A	240	0	3	0	0	8	2.24177	1.57755	10.4813	-0.506957	2.2251
gene-UL31	1788	21	54	7	39	627	42.5937	74.1448	731.361	0.799705	4.10187
gene-UL32	3150	0	6	0	6	53	3.9231	11.0428	62.8877	1.49304	4.00271
gene-UL33	1239	0	0	0	2	11	0.560444	4.73264	13.9751	3.07801	4.64014
gene-UL34	1224	79	237	38	217	2240	177.661	403.852	2609.84	1.1847	3.87677
gene-UL35	1926	27	111	10	94	1060	77.9017	165.643	1235.63	1.08835	3.98745
gene-UL36	1431	27	139	18	74	898	93.5941	146.712	1046.96	0.648498	3.48365
gene-UL37	1464	0	5	0	0	21	3.36266	1.57755	25.6209	-1.09192	2.92965
gene-UL38	996	37	114	12	67	1440	85.1874	126.204	1678.17	0.567044	4.30011
gene-UL40	666	183	827	54	720	10416	566.608	1222.6	12131.5	1.10953	4.42026
gene-UL41A	237	0	0	0	2	3	0.560444	4.73264	4.65835	3.07801	3.05518
gene-UL42	369	2	12	0	1	104	8.40665	3.1551	122.282	-1.41385	3.86253
gene-UL43	1272	0	3	1	7	39	2.24177	14.1979	46.5835	2.66297	4.37711
gene-UL44	1302	3	15	0	7	200	10.6484	12.6204	234.082	0.245116	4.4583
gene-UL45	2721	15	39	3	23	404	30.8244	42.5938	471.658	0.466571	3.9356
gene-UL46	873	1	3	0	4	10	2.80222	7.88774	12.8105	1.49304	2.19268
gene-UL47	2952	1	1	0	2	20	1.68133	4.73264	24.4563	1.49304	3.86253
gene-UL48	6729	52	174	16	100	2095	127.221	184.573	2440.98	0.536859	4.26205
gene-UL48A	228	0	2	0	1	20	1.68133	3.1551	24.4563	0.908081	3.86253
gene-UL49	1713	1	5	0	2	16	3.9231	4.73264	19.798	0.270651	2.33529
gene-UL50	1197	3	10	1	6	123	7.84621	12.6204	144.409	0.685688	4.20202
gene-UL51	474	0	0	0	0	1	0.560444	1.57755	2.32918	1.49304	2.05518
gene-UL52	2004	0	5	0	3	51	3.36266	6.31019	60.5586	0.908081	4.17066
gene-UL53	1131	31	77	7	41	522	61.0883	77.2999	609.079	0.339569	3.31766
gene-UL54	3729	30	69	10	48	1054	56.0444	93.0754	1228.64	0.73183	4.45435
gene-UL55	2718	0	1	0	1	15	1.12089	3.1551	18.6334	1.49304	4.05518
gene-UL56	2553	3	1	0	3	22	2.80222	6.31019	26.7855	1.17112	3.25681
gene-UL57	3708	0	3	1	1	45	2.24177	4.73264	53.571	1.07801	4.57874
gene-RNA4.9	4896	918	2518	196	943	26668	1926.24	1798.41	31058.4	-0.0990728	4.01112
gene-UL69	2220	11	44	8	40	380	31.3848	77.2999	443.708	1.3004	3.82147
gene-UL70	2841	0	1	0	1	15	1.12089	3.1551	18.6334	1.49304	4.05518
gene-UL71	1086	0	3	0	2	11	2.24177	4.73264	13.9751	1.07801	2.64014
gene-UL72	1167	10	35	1	19	430	25.7804	33.1285	501.937	0.361799	4.28316
gene-UL73	408	0	1	0	0	0	1.12089	1.57755	1.16459	0.493043	0.0551783
gene-UL74	1395	0	0	0	0	1	0.560444	1.57755	2.32918	1.49304	2.05518
gene-UL74A	213	4	20	2	20	236	14.0111	36.2836	276.007	1.37275	4.30007
gene-UL75	2232	36	106	11	63	1367	80.1434	118.316	1593.16	0.561991	4.31316
gene-UL76	978	0	2	0	1	3	1.68133	3.1551	4.65835	0.908081	1.47022
gene-UL77	1947	0	3	0	6	35	2.24177	11.0428	41.9252	2.3004	4.2251
gene-UL78	1296	19	57	14	37	706	43.1542	82.0325	823.363	0.926696	4.25396
gene-UL79	888	2	12	0	4	65	8.40665	7.88774	76.8628	-0.0919193	3.19268
gene-UL80	2130	0	1	1	0	1	1.12089	3.1551	2.32918	1.49304	1.05518
gene-UL80.5	1125	0	0	0	0	0	0.560444	1.57755	1.16459	1.49304	1.05518
gene-UL82	1683	92	202	45	210	1526	165.331	403.852	1778.33	1.28847	3.42709
gene-UL83	1686	17	80	8	56	581	54.9235	102.541	677.79	0.900701	3.62534
gene-UL84	1761	98	284	36	221	2792	214.65	407.007	3252.69	0.92307	3.92158
gene-UL85	921	0	1	0	0	14	1.12089	1.57755	17.4688	0.493043	3.96207
gene-UL86	4113	3	4	0	6	65	4.48355	11.0428	76.8628	1.3004	4.09957
gene-UL87	2823	18	52	5	24	857	39.7915	47.3264	999.216	0.250187	4.65026
gene-UL88	1290	1	0	0	1	13	1.12089	3.1551	16.3042	1.49304	3.86253
gene-UL89	2025	9	40	2	19	459	28.0222	34.7061	535.71	0.308619	4.25681
gene-UL91	336	0	0	0	0	0	0.560444	1.57755	1.16459	1.49304	1.05518
gene-UL92	606	0	0	0	0	2	0.560444	1.57755	3.49376	1.49304	2.64014
gene-UL93	1785	0	2	0	2	13	1.68133	4.73264	16.3042	1.49304	3.27757
gene-UL94	1038	1	1	0	0	4	1.68133	1.57755	5.82294	-0.0919193	1.79214
gene-UL95	1596	1	7	1	3	51	5.04399	7.88774	60.5586	0.645046	3.58569
gene-UL96	384	0	3	0	1	8	2.24177	3.1551	10.4813	0.493043	2.2251
gene-UL97	2124	2	12	0	3	55	8.40665	6.31019	65.2169	-0.413847	2.95564
gene-UL98	1755	1	2	0	5	17	2.24177	9.46529	20.9626	2.07801	3.2251
gene-UL99	573	34	88	12	71	558	68.9346	132.514	651.005	0.942846	3.23937
gene-UL100	1122	18	93	13	102	954	62.7697	182.996	1112.18	1.54367	4.14718
gene-UL102	2622	23	107	8	66	1553	73.4181	118.316	1809.77	0.688439	4.62353
gene-UL103	750	0	0	0	0	6	0.560444	1.57755	8.15211	1.49304	3.86253
gene-UL104	2094	0	2	0	2	20	1.68133	4.73264	24.4563	1.49304	3.86253
gene-UL105	2871	1	1	0	3	45	1.68133	6.31019	53.571	1.90808	4.99378
gene-UL111A	528	0	0	0	0	0	0.560444	1.57755	1.16459	1.49304	1.05518
gene-UL112	2055	78	231	29	136	2174	173.738	261.873	2532.98	0.591958	3.86585
gene-UL114	753	2	15	3	7	160	10.088	17.353	187.499	0.78255	4.21617
gene-UL115	837	1	2	0	1	16	2.24177	3.1551	19.798	0.493043	3.14264
gene-UL116	903	0	0	0	0	1	0.560444	1.57755	2.32918	1.49304	2.05518
gene-UL117	1278	0	0	0	1	17	0.560444	3.1551	20.9626	2.49304	5.2251
gene-UL119	1056	0	0	0	1	14	0.560444	3.1551	17.4688	2.49304	4.96207
gene-UL120	594	0	0	0	0	0	0.560444	1.57755	1.16459	1.49304	1.05518
gene-UL121	543	1	1	0	0	16	1.68133	1.57755	19.798	-0.0919193	3.55768
gene-UL122	1743	23	53	13	48	822	43.1542	97.808	958.456	1.18045	4.47314
gene-UL123	1476	5	18	1	17	90	13.4506	29.9734	105.977	1.15601	2.97801
gene-UL124	459	4	6	0	7	26	6.16488	12.6204	31.4439	1.03361	2.35063
gene-UL133	774	17	97	8	42	880	64.451	80.455	1026	0.319979	3.99269
gene-UL135	927	4	0	0	3	25	2.80222	6.31019	30.2793	1.17112	3.43369
gene-UL136	723	1	0	0	0	15	1.12089	1.57755	18.6334	0.493043	4.05518
gene-UL138	510	11	57	5	30	420	38.6706	56.7917	490.291	0.554444	3.66433
gene-UL139	408	1	6	0	4	48	4.48355	7.88774	57.0648	0.814971	3.66989
gene-UL140	576	1	0	0	0	4	1.12089	1.57755	5.82294	0.493043	2.37711
gene-UL141	1017	44	152	10	95	2038	110.407	167.22	2374.59	0.598912	4.42677
gene-UL142	921	0	1	0	4	24	1.12089	7.88774	29.1147	2.81497	4.69903
gene-UL144	531	1	2	0	1	11	2.24177	3.1551	13.9751	0.493043	2.64014
gene-UL145	393	34	275	12	315	3936	173.738	517.436	4584.98	1.57447	4.72193
gene-UL146	354	0	1	0	0	0	1.12089	1.57755	1.16459	0.493043	0.0551783
gene-UL147	480	0	0	0	0	1	0.560444	1.57755	2.32918	1.49304	2.05518
gene-UL147A	228	0	0	0	0	1	0.560444	1.57755	2.32918	1.49304	2.05518
gene-UL148	951	0	3	0	0	19	2.24177	1.57755	23.2918	-0.506957	3.37711
gene-UL132	813	21	63	7	52	863	47.6377	94.6529	1006.2	0.990543	4.40067
gene-UL131A	390	0	0	0	0	1	0.560444	1.57755	2.32918	1.49304	2.05518
gene-UL130	645	1	0	0	0	7	1.12089	1.57755	9.3167	0.493043	3.05518
gene-UL148A	243	0	0	0	0	3	0.560444	1.57755	4.65835	1.49304	3.05518
gene-UL148B	243	0	0	0	0	1	0.560444	1.57755	2.32918	1.49304	2.05518
gene-UL148C	234	0	0	0	0	3	0.560444	1.57755	4.65835	1.49304	3.05518
gene-UL148D	189	2	0	0	0	2	1.68133	1.57755	3.49376	-0.0919193	1.05518
gene-UL150	1920	2	5	0	2	15	4.48355	4.73264	18.6334	0.0780057	2.05518
gene-UL150A	816	0	0	0	0	0	0.560444	1.57755	1.16459	1.49304	1.05518
gene-IRS1	2577	23	92	8	27	588	65.0115	56.7917	685.942	-0.195013	3.39932
gene-US1	471	14	48	4	23	501	35.3079	44.1714	584.623	0.323118	4.04944
gene-US2	600	4	9	0	6	73	7.84621	11.0428	86.1795	0.493043	3.45728
gene-US3	561	0	0	0	0	0	0.560444	1.57755	1.16459	1.49304	1.05518
gene-US6	552	0	0	0	0	0	0.560444	1.57755	1.16459	1.49304	1.05518
gene-US7	678	0	0	0	0	0	0.560444	1.57755	1.16459	1.49304	1.05518
gene-US8	684	0	0	0	0	1	0.560444	1.57755	2.32918	1.49304	2.05518
gene-US9	699	0	0	0	0	0	0.560444	1.57755	1.16459	1.49304	1.05518
gene-US10	558	0	0	0	0	0	0.560444	1.57755	1.16459	1.49304	1.05518
gene-US11	648	0	0	0	0	0	0.560444	1.57755	1.16459	1.49304	1.05518
gene-US12	846	47	128	11	67	1222	98.6381	124.626	1424.29	0.337392	3.85196
gene-US13	786	0	1	0	1	6	1.12089	3.1551	8.15211	1.49304	2.86253
gene-US14	933	0	2	0	0	2	1.68133	1.57755	3.49376	-0.0919193	1.05518
gene-US15	789	0	0	0	0	4	0.560444	1.57755	5.82294	1.49304	3.37711
gene-US16	930	0	0	0	0	6	0.560444	1.57755	8.15211	1.49304	3.86253
gene-US17	882	13	59	4	22	267	40.9124	42.5938	312.109	0.0581062	2.93144
gene-US18	825	103	384	29	237	3150	273.496	421.205	3669.62	0.623002	3.74603
gene-US19	723	0	0	0	0	7	0.560444	1.57755	9.3167	1.49304	4.05518
gene-US20	765	1	1	0	1	14	1.68133	3.1551	17.4688	0.908081	3.37711
gene-US21	732	0	6	1	8	56	3.9231	15.7755	66.3815	2.00762	4.08071
gene-US22	1731	45	88	11	52	847	75.0994	100.963	987.57	0.426954	3.71701
gene-US23	1776	0	2	0	3	8	1.68133	6.31019	10.4813	1.90808	2.64014
gene-US24	1506	12	46	1	29	574	33.0662	48.904	669.638	0.564596	4.33995
gene-US26	1812	4	8	1	9	88	7.28577	17.353	103.648	1.25204	3.83047
gene-US27	1095	0	2	0	2	9	1.68133	4.73264	11.6459	1.49304	2.79214
gene-US28	1065	44	123	7	51	2178	94.1545	93.0754	2537.64	-0.0166312	4.75231
gene-US29	1389	2	5	0	1	20	4.48355	3.1551	24.4563	-0.506957	2.4475
gene-US30	1050	3	7	0	3	66	6.16488	6.31019	78.0274	0.0336116	3.66184
gene-US31	486	0	0	0	1	0	0.560444	3.1551	1.16459	2.49304	1.05518
gene-US32	552	8	52	2	28	296	34.1871	48.904	345.883	0.516502	3.33876
gene-US33A	174	0	1	0	0	0	1.12089	1.57755	1.16459	0.493043	0.0551783
gene-US34	492	0	0	0	0	0	0.560444	1.57755	1.16459	1.49304	1.05518
gene-US34A	195	1	9	1	16	27	6.16488	28.3959	32.6085	2.20354	2.4031
gene-TRS1	2403	76	233	15	95	2445	173.738	175.108	2848.58	0.0113347	4.03526
