# Supplementary material for: Functional and molecular dissection of HCMV long non-coding RNAs
Source: Sci Rep. 2022 Nov 11;12:19303. doi: 10.1038/s41598-022-23317-3 (PMC9652368; doi:10.1038/s41598-022-23317-3)
Supplement: Supplementary file 1 — Supplementary Information 1. [file 41598_2022_23317_MOESM1_ESM.zip › Table S2_Differentially modified sites on viral transcripts.xlsx]

## Sheet: oddR in differentially modified
start_loc	strand	latent_lytic	latent_react	lytic_latent	lytic_react	react_latent	react_lytic	context	gene
2361	-	0.421196	0.600544	2.37419	1.42577	1.66516	0.701374	guuugcaugcAuuugccgugu	RNA2.7
2386	-	0.677533	0.923316	2.35397	2.06641	1.21626	0.737841	gaguaguagaCacaauaaaug	RNA2.7
2396	-	0.709328	1.17637	2.13493	2.51164	1.19699	0.775596	uagcaacacaGaguaguagac	RNA2.7
2433	-	2.06609	1.67061	0.871557	0.923196	0.944082	1.23674	uuuuuuuuuuCuuugccuuca	RNA2.7
2478	-	0.587052	0.631269	2.08259	1.19812	1.73819	0.929985	ucggucgcacGgauuauuccu	RNA2.7
2495	-	0.63668	0.811131	2.34975	1.33097	1.76533	0.806483	agaaaagaagCacaagcucgg	RNA2.7
2508	-	0.6554	0.730066	2.0383	1.36542	1.49279	0.901389	uugccuccuuAuaagaaaaga	RNA2.7
2515	-	0.761563	0.785345	1.69517	1.03124	2.03928	1.20299	aguauauuugCcuccuuauaa	RNA2.7
2576	-	0.796616	0.726449	2.09669	1.13884	1.84107	1.09659	cgcuauuuuaUcucagcuuuu	RNA2.7
2620	-	0.917438	0.73518	1.47127	1.08162	2.07221	1.68279	accucuuaggAuccacaaaaa	RNA2.7
2644	-	0.733747	0.768351	1.95802	1.04718	2.14116	1.09351	agaacuuugaGauucgcacuu	RNA2.7
2680	-	0.69743	0.699977	1.6983	1.00749	2.06769	1.21748	ccacaguuguCgauucuugaa	RNA2.7
2724	-	0.643982	0.817776	2.02862	1.6589	1.24124	0.799333	gaugucccucGcagaaccuaa	RNA2.7
2745	-	0.553437	0.559586	2.37591	1.02875	2.30953	1.01239	uucaucgcaaCgauccaucgu	RNA2.7
2789	-	0.82335	0.697172	1.52649	0.846748	2.09016	1.36926	ucuccugucaCgacaccgcgc	RNA2.7
2823	-	0.735521	0.760798	1.5123	1.11438	2.57367	1.89292	uaggaaucaaGacagcucugc	RNA2.7
2855	-	0.790813	0.723116	1.47412	0.982078	2.24978	1.52616	accguccuuaCgagaaaacag	RNA2.7
2882	-	0.538609	0.769271	2.06947	1.47204	1.40582	0.700156	uuagauguacUuacaccaaag	RNA2.7
2938	-	0.785731	0.744944	2.22298	1.09022	2.03894	1.14331	aaacuccagcAucaaaguaca	RNA2.7
3007	-	0.640222	0.79328	2.31694	1.28215	1.84686	0.807056	uugucucggcAuaaucacucu	RNA2.7
3027	-	0.531395	0.700322	2.38463	1.58516	1.50422	0.75879	acaguucagcCaaugcaaucu	RNA2.7
3062	-	0.545758	0.569251	1.96664	1.06102	2.11944	1.1011	gguuuacggaUaaguagagug	RNA2.7
3082	-	0.663786	0.693773	1.71772	1.07341	2.05204	1.19463	uuacacauagUauuaccuuag	RNA2.7
3128	-	0.575857	0.791275	2.11379	1.45739	1.45037	0.76972	uaauugcacgUaucaccauuu	RNA2.7
3155	-	0.700889	0.546038	1.54718	0.779065	2.83271	1.83078	aaaggauggaAacauggaaua	RNA2.7
3168	-	0.611347	0.554898	2.00485	0.907663	2.38862	1.19141	uaaaguugaaAugaaaggaug	RNA2.7
3176	-	0.8167	0.745584	1.47827	0.912919	2.06065	1.39396	gccgccuuuaAaguugaaaug	RNA2.7
3183	-	0.551126	0.716201	2.01133	1.29952	1.6161	0.803507	ucucaaagccGccuuuaaagu	RNA2.7
3210	-	0.760586	0.856874	2.36956	1.30676	1.81315	0.936513	uccauuuuuaUccucgcacuu	RNA2.7
3223	-	0.745967	0.55663	1.46564	0.746186	2.26212	1.60175	cacgaaggagUcauccauuuu	RNA2.7
3311	-	0.53727	0.78167	2.11772	1.46566	1.553	0.733344	cguucugcacCaugauucgau	RNA2.7
3386	-	0.962564	0.854675	1.48125	0.938742	3.01016	2.03208	acauggaagaUuucuugaaaa	RNA2.7
3404	-	0.618645	0.565688	1.81405	0.914395	2.32351	1.28082	ucgaucacuaCgauaaacaca	RNA2.7
3424	-	0.516378	0.55655	2.07736	1.09458	2.80699	1.35113	gaacccgagaUcagucgauuu	RNA2.7
3458	-	0.559873	0.624988	2.35908	1.32645	1.77845	0.907118	aauacaugauUaaccgaaaag	RNA2.7
3488	-	0.593257	0.572486	2.03805	0.964966	2.2621	1.10992	aaaaaguaucUuucuguaaaa	RNA2.7
3510	-	0.714954	0.560937	2.01672	0.796636	2.65397	1.31592	ccgggcgaggAauugcucaug	RNA2.7
3562	-	0.735213	0.648869	1.53394	0.882556	2.25531	1.47025	gucggcgucgGcaugccgcug	RNA2.7
3592	-	1.01625	0.710951	1.49286	0.746587	2.97526	1.99301	gagagaaaacGgugaauccaa	RNA2.7
3599	-	0.858545	0.73239	1.42801	0.873137	2.56064	1.79307	gagagaagagAgaaaacggug	RNA2.7
3608	-	0.74851	0.650409	1.39598	0.868935	2.02991	1.4828	guauguagagAgagaagagag	RNA2.7
3622	-	0.650788	0.723082	2.34323	1.12162	2.08922	1.09057	cugccacccgGucuguaugua	RNA2.7
3653	-	0.733533	0.754136	2.11022	1.02809	2.7409	1.29876	aaugaaagacGacgaugauuc	RNA2.7
3694	-	0.696069	0.638798	2.54886	0.91772	3.5914	1.4091	augcuccuagAuaagauuuag	RNA2.7
3701	-	0.7132	0.610085	1.55781	0.855416	2.32063	1.48965	gauguauaugCuccuagauaa	RNA2.7
3711	-	1.12498	0.781162	1.75483	1.01358	2.38224	1.44013	uccaaucuuaGauguauaugc	RNA2.7
3759	-	0.631527	0.607624	1.64796	0.979597	2.16712	1.31501	ucauagauaaAuauaaaaaaa	RNA2.7
3827	-	0.747063	0.647855	1.63031	0.867201	2.38466	1.46261	aaccaagccaGauuucacguc	RNA2.7
3845	-	0.65537	0.508304	1.59666	0.775598	2.6148	1.63763	ugagaaugaaAucaccacaac	RNA2.7
3875	-	0.573645	0.377032	2.16532	0.672154	3.29911	1.62363	auccgcaagaCggaaagaaaa	RNA2.7
3924	-	0.649599	0.566938	1.81598	0.872747	2.42455	1.33505	cucucucgguGuauagcaaca	RNA2.7
3955	-	0.514858	0.462992	2.14237	0.899258	3.63702	1.69776	aggaaaugaaCcagaagaaca	RNA2.7
3976	-	0.601899	0.65534	2.41803	1.11493	2.16881	0.937169	ggucagcagcCaaacaaucau	RNA2.7
3994	-	0.6834	0.663028	1.53019	0.97859	2.42288	1.58326	ugcacauccuGacgcgucggu	RNA2.7
4006	-	0.966918	0.58645	1.30419	0.612042	2.6231	2.01116	ccccgcaugcCcugcacaucc	RNA2.7
4022	-	0.793912	0.52391	1.62525	0.851483	2.56415	2.03558	guguccggucCugauuccccg	RNA2.7
4034	-	0.98726	0.586675	1.63779	0.835293	3.38111	3.33836	ugaaauuaucCcguguccggu	RNA2.7
4043	-	0.744256	0.463959	1.66634	0.624159	3.84893	2.30996	auagguagauGaaauuauccc	RNA2.7
4068	-	0.599763	0.555361	1.74278	0.948106	2.03536	1.22074	ucauggcgagGaccgcgaucu	RNA2.7
4075	-	0.717921	0.594241	1.64807	0.827722	2.2868	1.38755	gcgauccucaUggcgaggacc	RNA2.7
4118	-	1.27971	0.65061	1.03675	0.645508	1.60609	2.03168	ugucaauccgCaaggguguuc	RNA2.7
4131	-	0.968946	0.68541	1.36432	0.900894	2.08476	2.02003	acaccaccaaGaaugucaauc	RNA2.7
4152	-	0.547193	0.530724	1.91605	0.969888	2.12467	1.1089	acaacuaccgAcaacaacgaa	RNA2.7
4176	-	1.10508	0.556715	1.49304	0.777468	2.03424	2.20651	uuuuauuuauCcucaucguca	RNA2.7
4191	-	1.05912	0.576725	1.29082	0.744449	2.20815	2.33893	caaaaacaagGucauuuuuau	RNA2.7
4202	-	1.12687	0.615124	1.04193	0.62525	1.77654	2.00192	agaaaacagaAcaaaaacaag	RNA2.7
4220	-	1.91187	0.744019	1.1286	0.839711	1.62268	3.10248	ucgacgauucCcaacaagaga	RNA2.7
4227	-	0.762897	0.537411	2.90899	0.744174	4.3529	1.49636	uucaaagucgAcgauucccaa	RNA2.7
4248	-	0.669604	0.7266	2.917	1.16147	2.51173	0.936772	gcuuuccgauAacucgaagaa	RNA2.7
4271	-	0.711695	0.711877	2.02829	1.15666	1.75355	0.999874	gcuacagacaUuuggguaccu	RNA2.7
4304	-	0.660673	0.573822	1.72467	0.868539	2.2148	1.28418	gcagaugauaAacaagagggu	RNA2.7
4324	-	0.526536	0.590501	2.21332	1.26677	1.74724	0.891687	ucuccuaccuAccacgaaucg	RNA2.7
4368	-	0.734044	0.698146	1.85363	0.95106	2.06717	1.15024	auuuuuuaucUucuccuuucc	RNA2.7
4409	-	0.705795	0.990553	2.22221	2.20133	1.22273	0.862997	ggtcggcggcCggtcggcttc	RNA2.7
4418	-	0.802181	0.666941	1.3098	0.848895	2.28788	1.74672	uggggaacggGucggcggccg	RNA2.7
4438	-	0.750277	0.761267	1.42543	1.01816	2.07761	1.45751	cauuccucguAggcugguccu	RNA2.7
4510	-	0.700271	0.664651	1.86356	1.01406	2.31565	1.24251	cccgacuaccAucagcaguac	RNA2.7
4537	-	0.637858	0.704693	1.82707	1.10476	2.07921	1.13801	uguauguaugCaucgccucuc	RNA2.7
4605	-	0.809252	0.866081	3.13276	1.24122	2.52417	0.934357	caccuuuuuaUgugaguuucu	RNA2.7
4643	-	0.581485	0.556824	2.29419	1.04099	2.20389	1.07594	gucgaaucucGuuuucuuuuu	RNA2.7
4657	-	0.602494	0.697035	2.57752	1.2869	2.00289	0.878958	uucucuucugUcuggucgaau	RNA2.7
4669	-	0.638455	0.685405	2.00612	1.34821	1.53828	0.982123	aagccccgguCcuucucuucu	RNA2.7
4678	-	0.632876	0.521568	1.77836	0.824123	2.37634	1.33625	agggucgccaAgccccggucc	RNA2.7
4688	-	1.21802	0.63101	0.978326	0.617343	1.7363	2.11494	cagucguggaAgggucgccaa	RNA2.7
4754	-	0.487243	0.708282	2.99508	2.12131	2.36998	1.15067	ggggagaacgGcggugacuua	RNA2.7
4783	-	0.65026	0.829677	2.0362	1.38983	1.46508	0.785672	ccggctggtcGgtcggcgctc	RNA2.7
4840	-	1.34193	0.57991	0.952398	0.552226	2.64019	3.54781	gcuuccccagAucgcugcugc	RNA2.7
4857	-	0.907316	0.249708	1.47251	0.327859	4.48071	3.65475	aacgcaggggUuuagcggcuu	RNA2.7
6636	-	0.676988	0.643893	1.50585	0.951094	2.07331	1.38988	augaaaucuuUaacugaacuc	RNA1.2
6649	-	0.479653	0.874887	3.08577	2.2791	1.35393	0.548691	caaaauaaacCugaugaaauc	RNA1.2
6668	-	0.749067	0.569499	1.52749	0.8699	2.33148	1.59167	gcaaaagacuAgcagcagcca	RNA1.2
6698	-	0.571656	0.771302	2.15647	1.50425	1.43353	0.78683	uucucuauauGgguauuuuuu	RNA1.2
6716	-	0.625939	0.547535	1.88834	0.874742	2.49474	1.47201	uugucaaacuAucauuauuuc	RNA1.2
6735	-	0.529087	0.695419	2.24892	1.37783	1.74497	0.845911	gaaaucccugCcauauguguu	RNA1.2
6756	-	0.695639	0.784383	2.20614	1.15933	1.99615	0.90483	gcauaucuuaUugaugaagaa	RNA1.2
6833	-	0.820533	0.606099	1.331	0.757444	2.11254	1.58715	uaauguauccUcucuuucucc	RNA1.2
6861	-	0.488693	0.597428	2.75484	1.64577	1.71507	0.838143	guauauacacCagauauaaua	RNA1.2
6894	-	0.547001	0.64909	2.3452	1.47621	1.58862	0.84272	uagcaucguuAccuuaugaac	RNA1.2
6919	-	0.766684	0.814477	2.03567	1.43264	1.42088	0.947359	aaaaccaucuUggaauuaaaa	RNA1.2
6939	-	0.999711	0.877701	1.36973	0.894745	2.00651	1.46489	caacaaaagaCuaacaaagaa	RNA1.2
6958	-	0.586232	0.691767	3.1221	1.3302	2.34702	0.847441	cuuuuaggaaCcagcaaguca	RNA1.2
6972	-	0.736537	0.68153	1.68066	1.14542	2.11049	1.26697	aucguuuuugCgaacuuuuag	RNA1.2
6985	-	0.655041	0.794725	2.02579	1.21401	1.66864	0.885977	uaaucuucacAcaaucguuuu	RNA1.2
7002	-	0.464362	0.590267	2.50874	1.38338	1.81341	0.799552	cuagucaaccAacgucauaau	RNA1.2
7013	-	0.715955	0.567978	2.39232	0.943463	2.5356	1.26053	aaucucaugaAcuagucaacc	RNA1.2
7032	-	0.643493	0.689479	2.48744	1.10627	2.28876	0.962813	accaucacacGuacagcagaa	RNA1.2
7052	-	0.729208	2.09005	1.69318	2.86637	1.23013	0.726521	uuagaacgaaCcagcgaauaa	RNA1.2
7063	-	0.787258	0.68192	1.54522	1.05374	2.44799	1.92722	cgauacucauCuuagaacgaa	RNA1.2
7074	-	0.653578	0.532443	1.74677	0.89036	2.44915	1.60063	cagacacaguAcgauacucau	RNA1.2
7099	-	0.659442	0.57752	1.79087	0.87577	2.2935	1.28064	gaaugccaguAagagacgacc	RNA1.2
7118	-	0.620033	0.694454	1.87427	1.25974	2.34479	1.45382	aaacaagaggCagccgagaga	RNA1.2
7152	-	0.652584	0.495526	2.5139	0.898152	2.79892	1.31695	gcccucggagUccuuuuuucc	RNA1.2
7194	-	0.644159	0.603402	2.21093	0.980179	2.26536	1.06751	cugacccgccAacgagaaaac	RNA1.2
7207	-	0.5786	0.682842	2.1396	1.44656	1.48471	0.859052	gaucugacuaCcucugacccg	RNA1.2
7216	-	0.672036	0.906126	3.12672	1.34833	2.6208	0.842034	cagucucaugAucugacuacc	RNA1.2
7230	-	0.623598	0.61385	1.86846	0.984366	2.01256	1.11319	uucaucgaccAcgacagucuc	RNA1.2
7251	-	0.72846	0.79146	2.04801	1.41552	1.53194	0.920418	cgucacuugaGcagacacagu	RNA1.2
7269	-	0.737476	0.533623	1.61813	0.845301	3.10715	2.15092	cuccguacaaGaaauggacgu	RNA1.2
7316	-	0.485252	0.597707	2.40581	1.28753	2.0374	0.84693	cgcuugacaaCgccuuguaua	RNA1.2
7330	-	0.78635	0.725969	2.92337	0.967462	3.02158	1.16632	uguuuagagcCgcacgcuuga	RNA1.2
7365	-	0.869748	0.802282	1.82758	0.929869	2.25384	1.23322	uuauucguauCacuguaauuu	RNA1.2
7549	-	0.938079	0.64756	1.21203	0.784863	2.04662	1.88972	cggccgacaaAucgcagcugu	RNA1.2
7621	-	0.680671	0.588153	2.04253	0.912233	2.25607	1.15731	ccgctcctctTctctctcctc	RNA1.2
7640	-	0.397114	0.641913	3.16781	1.84959	1.71259	0.618668	auccucgccuUcggacgcccc	RNA1.2
7670	-	3.95888	1.39887	0.411768	0.377954	1.08848	2.96691	aaaagccgggCgcuccggcga	RNA1.2
13511	+	0.620025	0.601926	2.0216	0.987977	3.29355	1.65898	gagauuauuaCagaugguacu	UL4
13540	+	0.603346	0.783734	2.22502	1.56009	1.46454	0.769869	cguacuguuaUuauguuuuug	UL4
13568	+	0.521541	0.596029	2.64105	1.38975	1.9004	0.875106	uucaaucagcAcgacgacugc	UL4
13593	+	0.524111	0.716466	2.13826	1.36699	1.68167	0.786498	guggaauggaAgucucccgac	UL4
13600	+	0.43509	2.12934	3.06387	4.89541	1.28685	0.471535	ggaagucuccCgaccgucaga	UL4
13652	+	0.625802	0.649046	2.5549	1.32627	2.00313	1.25363	agggaccgucAacggcaacgu	UL4
13677	+	0.690355	0.704142	2.18074	1.18972	1.83288	1.01138	uuucgaggucUucagaacaaa	UL4
13715	+	0.650862	0.583362	1.87336	0.896276	2.15312	1.24726	cugguuguuaGgaugggguca	UL4
13727	+	0.680863	0.50657	1.89318	0.74403	2.73462	1.44454	auggggucauAaguccauuug	UL4
13782	+	0.527089	0.776178	2.52485	1.47256	2.0502	0.812078	gaacaacauuAcagauaugaa	UL4
13792	+	0.653446	0.713585	2.00093	1.24903	1.63689	0.915733	acagauaugaAguagcgaacc	UL4
13811	+	0.472902	0.710733	2.81707	1.5745	2.01472	0.715251	ccugacguauAacugcaccua	UL4
13832	+	0.709033	0.627362	1.79867	0.909997	2.02276	1.23745	uaaccgcuugAcguugcugaa	UL4
13850	+	0.909601	0.53443	2.03652	1.08833	2.64711	2.40778	gaaucugacgAcggaaaacag	UL4
13876	+	0.936721	0.70969	1.07985	0.757605	2.22782	2.08034	aguacuauuuCaaaagggaag	UL4
13907	+	0.536687	0.670697	2.61478	1.33274	1.96176	0.83362	caccuucuauUacucuuguua	UL4
13917	+	0.53965	0.745337	2.0293	1.42526	1.42371	0.733923	uacucuuguuAcaacuugacc	UL4
13928	+	0.529901	0.664853	2.60209	1.25466	2.42317	0.931285	caacuugaccGuguccuaaag	UL4
14089	+	0.503637	0.56874	3.09726	1.33502	2.31984	0.885542	uaucuagaucAcgcuuaaagc	UL5
14173	+	0.530542	0.723761	2.65356	1.72441	1.53874	0.743558	gcuguuacgaCaucaccgagg	UL5
14196	+	2.7991	0.793932	0.736203	0.542624	1.58882	4.44804	gagaguaacaAggcuauauca	UL5
14207	+	1.07696	0.750538	1.19152	0.894279	2.21078	2.38099	ggcuauaucaAgggacgaagc	UL5
14232	+	0.911286	0.78206	2.03813	1.36297	1.49535	1.16522	uucaccuccaGcgugagcacc	UL5
14387	+	0.689967	0.609723	1.84148	0.8856	2.50459	1.36005	ggucaccggcUucguccugcu	UL5
14409	+	0.955004	1.03057	3.11339	1.13244	2.74925	0.938045	ggacucuugaCgcuuuucgcc	UL5
14426	+	0.594049	0.663724	2.05009	1.23047	1.66605	0.902106	cgccagccugUuucgcguacc	UL5
14452	+	0.710689	0.773327	2.3209	1.6964	1.40904	0.919007	ccaucugucgUuucugcauag	UL5
14478	+	0.482709	0.808251	2.12606	1.67436	1.39039	0.653987	cuccgggacaUcgcccguccu	UL5
14507	+	0.727126	0.530079	1.50998	0.800412	2.66051	1.8495	ccgcuaucaaCgucuugucgc	UL5
14519	+	0.511767	0.712914	2.4384	1.41902	1.78431	0.868769	ucuugucgcuAccguguagcu	UL5
23319	+	0.485883	0.591215	2.39132	1.21678	2.08628	0.957749	agauccugggAcaccacgguu	UL17
23341	+	0.473808	1	2.45829	2.16289	1.53726	0.728384	accacaggcgCcgcaaacauc	UL17
23417	+	0.35066	0.286473	19.3105	1.06153	18.1917	1.39944	aagaacaaagGcggccguccu	UL17
23440	+	0.792473	0.38905	2.16605	0.720639	3.54711	2.79957	uauuuuggcaCgauuugugcu	UL17
23459	+	0.542985	0.640807	3.12457	1.43811	2.35931	0.847348	cuggcuguuuCgacgacuuuu	UL17
23488	+	0.577856	0.622445	2.44627	1.14784	2.13123	0.973526	gggaggacucGgagccacuga	UL17
27113	+	0.669221	0.615206	1.70849	0.921577	2.24817	1.31584	agaccucagcAuggcucggag	UL22A
27129	+	0.591934	0.553377	2.21155	0.934833	3.44451	1.55738	cggaggcuauGgaucuugagc	UL22A
27148	+	0.593841	0.613762	2.43104	1.11558	2.17918	0.967534	gcguacuagcCgugaccuuga	UL22A
27174	+	0.433642	0.316222	2.91077	0.729231	4.18033	1.43632	gcuuuggcggCaccuucucag	UL22A
27295	+	0.567111	0.565185	2.4726	1.12556	2.1967	1.00341	gacgguggaaCaacccaguac	UL22A
27310	+	0.547794	0.687483	2.00943	1.38144	1.61338	0.883802	caguaccagcAcuaacuccga	UL22A
27322	+	0.775882	0.83185	1.32404	1.0721	2.18732	1.66273	uaacuccgauGguaauaccac	UL22A
27339	+	0.805783	0.603155	1.34917	0.813757	2.56984	1.92157	ccacucguaaCaaggacguaa	UL22A
27354	+	1.06125	0.655846	1.11778	0.699798	2.27226	2.41139	acguaacucuCagucaggggg	UL22A
27373	+	0.634866	0.676663	2.61057	1.28003	2.03941	0.938199	gggguccaccAccgacggaga	UL22A
27395	+	0.892309	1.12202	2.34057	1.28708	1.97203	0.842556	gaagauuacuCcgggggagac	UL22A
27406	+	0.554359	0.568736	2.30231	1.30938	1.8046	0.979711	cgggggagacUaugacguuuu	UL22A
27450	+	0.580573	0.475558	2.19548	0.820504	2.77861	1.2656	accaucagcaAccacaagaga	UL22A
27468	+	0.717583	0.447297	1.48307	0.663384	3.0137	2.14536	agaagaccgaCgaacacaagg	UL22A
27486	+	0.593175	0.558662	1.93131	1.07893	2.16992	1.28712	aggaagaacaCaccaaagaaa	UL22A
30091	+	1.87113	6.44472	0.598565	3.75651	0.489739	0.818015	cgcggcgccgCagcucgucac	UL25
30416	+	0.864907	1.95576	6.23749	12.0367	0.518771	0.441224	acccaaggccGgcaagucgcc	UL25
30440	+	0.142786	0.207756	7.40964	1.53954	7.31602	0.991799	agucucgcgaCcgccuagugu	UL25
30828	+	0.14763	0.377265	14.2958	2.55272	5.66348	0.440548	aacguagcgcCuggcgagcgc	UL25
30855	+	0.480345	3.71063	2.91015	10.8106	0.633109	0.303594	acgcgucggaUaaucacgcac	UL25
30874	+	0.113381	0.247369	10.1022	2.27085	5.38237	0.533065	acgcggugauCaucaacuauu	UL25
31127	+	0.476876	0.918036	2.21188	1.92616	1.38563	0.626432	gccgcggcucAccgaggucua	UL25
31436	+	0.521323	0.52282	2.26192	1.0172	2.34348	1.06187	acaacugccgUcguugcgcga	UL25
31551	+	0.489663	1.09708	2.37849	2.41781	1.32133	0.555525	uuacgcgucgUgcgucagcag	UL25
31632	+	0.692043	0.649396	2.76109	1.79292	2.00281	1.13002	agaccuauuaUcggugacacc	UL25
31641	+	0.382861	1.69669	2.7196	4.5622	1.56575	0.575765	aucggugacaCcggcggcagc	UL25
31683	+	0.425388	1.27416	4.05344	2.99665	1.76828	0.436231	ggcgaguuuaUggugcgugau	UL25
31742	+	0.290979	0.788276	4.08872	3.1971	1.74315	0.50727	gaaacucaucAcccgcgacau	UL25
31824	+	0.396515	1.25118	3.36706	4.21459	2.61218	0.936095	gucuccuccgUcacccugcuc	UL25
32013	+	0.372586	0.410022	3.6493	1.44248	2.89937	1.08017	caccgucgcgAccgccgcgac	UL25
44890	+	0.451159	0.555924	2.4778	1.37749	2.30072	0.93534	augcgugacaAcguggcaggc	UL34
44959	+	0.34439	0.239046	3.29687	0.788056	5.04333	1.58596	aagcugcugcUgaagcacuug	UL34
45175	+	0.796295	0.313638	1.54692	0.467864	4.10639	3.15505	ccggccgacgAgcugcagacg	UL34
45322	+	0.457607	0.609566	2.78223	1.55353	2.10267	0.962159	aaaucggcgcUgggcguggaa	UL34
45414	+	0.564869	0.732352	2.08443	1.39657	2.02077	0.96945	gcaccagacgCcgcacaugug	UL34
45477	+	0.643065	0.598447	2.15738	1.14661	1.88148	1.07454	gcagaacagcUuccuacaccu	UL34
45487	+	0.351055	0.527497	3.36204	1.5726	2.46734	0.733907	uuccuacaccUguugaugaac	UL34
45594	+	0.59267	0.574338	1.74338	0.969043	2.81341	1.61373	ggugucggcaGcccuggaauu	UL34
45749	+	1.1628	0.469042	1.73037	0.664605	2.60366	2.47923	cccgcacacgCaugccgccuc	UL34
45822	+	0.492491	0.612407	2.11005	1.29217	2.38047	1.17236	cugcaaggcaAccgcagcauu	UL34
45898	+	0.716028	0.855827	2.06316	1.3875	1.88166	1.15162	gacacgcuagCgaccgcccug	UL34
53470	-	0.545219	0.679049	2.29336	1.49365	1.53535	0.820066	uuuugggcucAcccaccugca	UL40
53546	-	0.612498	0.646663	2.0124	1.10306	2.58767	1.28584	gucaggaucaUuuucgcgcgc	UL40
53567	-	0.397145	0.35322	4.14812	0.889369	4.76353	1.21471	gccacguagaCggaaucuccu	UL40
53615	-	0.528817	0.599151	2.8237	1.54589	2.13096	0.882613	auccugccgaUaacacguugc	UL40
53640	-	0.58108	0.794872	2.0506	1.46813	1.42922	0.746357	aacaccgucgUcgcguucucg	UL40
53705	-	0.701584	0.572624	1.88149	0.816184	2.78128	1.47821	uguaccaccaAggcgacaugg	UL40
53734	-	1.69801	0.806038	0.949241	0.765146	1.48926	2.50579	gcucguguucCaggguugggc	UL40
53807	-	0.846098	0.741555	1.43694	0.910859	2.0196	1.40547	guuuauugucUucuccugccg	UL40
53819	-	0.681601	0.552612	1.96364	1.08508	2.39556	1.47076	ugaggaucagGaguuuauugu	UL40
53863	-	0.55357	0.700703	2.21981	1.50437	1.48919	0.790024	uauggcuccgCggacuuuagu	UL40
53909	-	0.919185	0.687812	1.37968	0.748287	2.43796	1.76692	gaaugaacaaAuucagcaaca	UL40
71154	-	0.552929	1.14619	3.22084	2.09112	1.75043	0.543508	gucgcgcaccCggcgcugaca	UL48A
71238	-	0.56075	0.70514	2.05251	1.44723	1.74125	0.976389	caugcugagcAaguacacgcg	UL48A
71290	-	0.557912	1.02348	2.48351	1.8342	1.51892	0.697213	uuuuggagcuGccgaccgaga	UL48A
71305	-	0.435717	0.728085	4.75025	1.83957	2.79904	0.598475	acgucgucaaCgucguuuugg	UL48A
71313	-	0.394977	0.780212	3.26993	1.97495	2.47464	0.756799	acaccgucacGucgucaacgu	UL48A
71342	-	0.142749	0.527536	12.0094	4.75254	2.52771	0.361	cccacgguggCcaacaagcgg	UL48A
71372	-	0.415919	0.529071	25.0184	1.31759	18.9901	0.786149	gccugccccaUgucuaacacc	UL48A
77851	+	1.58988	0.388682	0.944647	0.367007	3.54863	4.3026	cccagucaccAccgccgccgc	UL53
77983	-	1.01342	1.37462	1.57365	1.58641	0.991909	0.810497	tcgcccgtctTtcccggcggc	UL54
77994	-	3.46847	1.13215	1.24109	1.40504	1.23738	4.29274	ccaacgugcuGucgcccgucu	UL54
78039	-	6.90651	0.492913	0.347485	0.112959	3.18699	14.0201	ccauucacgcCgacaaguacu	UL54
78465	-	0.473828	0.713272	3.29457	1.57323	4.19111	1.98114	aggcccgcgaCgaucuguacc	UL54
94316	+	0.59718	0.35062	1.90386	0.587213	3.91767	2.26987	ccuccccgggCuccgguccgg	RNA4.9
94400	+	0.708766	0.235525	2.57594	0.449452	5.73255	3.00877	gacccgggguCcgcgcccuuc	RNA4.9
94901	+	0.561622	0.457624	2.52994	0.814812	3.24426	1.3868	ccgaaccgucGcggcuugcug	RNA4.9
95049	+	0.697666	0.323925	1.65511	0.464275	4.17589	2.52299	gcgcucggggUcgacgguggg	RNA4.9
95094	+	0.813882	0.650471	1.33079	0.799138	2.14291	1.6103	uaguacgcccCuccauaauca	RNA4.9
95191	+	0.772095	0.939205	2.11865	1.21649	2.27143	1.07211	cacguccccgUgggcuccacg	RNA4.9
95277	+	0.537159	0.38308	1.98906	0.761916	2.98273	1.60208	gccgaggagaCcacgaccguc	RNA4.9
95336	+	0.459759	0.585949	3.3962	1.77783	1.90998	0.784666	aacaggccccAccuuuuuuuu	RNA4.9
95365	+	1.07635	0.519402	2.18835	0.717462	3.22565	2.07271	cgauuugccgUggaaaacccg	RNA4.9
95381	+	0.498935	0.6981	2.15733	1.47749	2.09641	0.971779	acccgugaacCgauacgggug	RNA4.9
95415	+	1.39762	0.498339	0.934195	0.35643	2.70947	3.13558	aaauucgugaCggcaauacga	RNA4.9
95498	+	0.756001	0.528574	1.58815	0.773955	2.11804	1.43051	cucuguucaaAuggccccgaa	RNA4.9
95565	+	0.967273	0.552647	3.69818	1.1558	3.19773	2.02116	gaccuucucgAcgguucucuc	RNA4.9
95633	+	0.500601	0.250815	2.35932	0.510651	4.61944	2.10663	gcgucgagagCcgaggagcgu	RNA4.9
95695	+	0.320007	0.590573	3.76472	2.05962	1.82775	0.542077	ugugcuuuuuUgagacguuuu	RNA4.9
96057	+	0.38849	0.417846	2.86436	1.10217	2.68598	0.937814	aaagaacaccUuaugugaaaa	RNA4.9
96250	+	0.445474	0.51154	2.79474	1.24418	2.24602	0.871098	guaucgucuaUaucgugcuag	RNA4.9
96304	+	0.393445	0.627201	2.76605	1.73479	2.9183	1.14858	ucucaucaguAucaugaaaga	RNA4.9
96379	+	0.419105	0.710139	3.29192	2.3373	1.75988	0.65994	acgagggaucGggcgggugca	RNA4.9
96437	+	1.96099	0.996978	1.03493	1.0318	1.43777	2.81977	auuugcaucuGuuugguaaaa	RNA4.9
96503	+	0.515757	0.645526	2.3368	1.50843	2.07491	1.07039	caccgaacugUcgcuguugua	RNA4.9
96598	+	0.826542	0.512856	1.23906	0.620477	2.53448	2.06602	cccacguuuuCacuguguaua	RNA4.9
96609	+	0.767761	1.58756	1.7887	2.74522	0.929176	0.713369	acuguguauaAcaaaaauaug	RNA4.9
96840	+	0.614998	0.752276	2.0652	1.49207	1.38409	0.817562	gaaugaacucCauguuauacg	RNA4.9
96946	+	0.73318	0.792493	2.1664	1.43388	1.51075	0.925166	ugauaucccuCcauauauaug	RNA4.9
97090	+	0.622624	1.09841	1.8897	2.07566	1.08327	0.674472	aggauucggaCuuuccguucg	RNA4.9
97201	+	0.492432	0.389835	2.7083	0.791667	4.30182	1.58832	ucgagaccgaCgacguuccau	RNA4.9
97243	+	0.510887	0.849305	2.00719	1.66238	1.4232	0.709058	accccucgguGgcgaccucuc	RNA4.9
97300	+	1.91891	0.62297	1.60024	0.996897	2.46715	4.73509	ucaucaucucAggcucuaucg	RNA4.9
97309	+	0.492658	0.825685	2.60124	1.7072	1.52361	0.596669	caggcucuauCgguaccaucg	RNA4.9
97394	+	0.67676	0.84001	3.16762	1.28185	2.47095	0.87149	gguaagacggGcaaauacggu	RNA4.9
97446	+	0.620258	0.749577	2.40444	1.24035	1.93846	0.827479	caccacacccUcaugagcacc	RNA4.9
97461	+	0.526284	1.09803	2.38051	2.0864	1.36996	0.575547	agcaccaccuGucgguguugg	RNA4.9
97541	+	0.448793	0.834811	2.87239	1.86016	2.20068	0.766094	gucccggagaAgacgguguuc	RNA4.9
97556	+	0.743956	0.875837	2.22788	1.95125	1.58287	1.01197	guguucucucGggcgguacgc	RNA4.9
97582	+	0.487086	0.671565	2.45067	1.43194	1.83548	0.775461	ggaucuauaaUaucuauagua	RNA4.9
97599	+	0.392487	1.10273	4.47534	2.93509	2.02138	0.461114	aguagcuaaaCgagacuguga	RNA4.9
97615	+	0.427953	0.56539	3.12313	1.32115	3.19825	1.02413	ugugaguacgAcgaaccacau	RNA4.9
97638	+	0.340214	0.382321	3.42367	1.2603	2.78752	0.942495	ucuuuuuuuuAuguugcuucu	RNA4.9
97649	+	0.819221	0.842743	2.83954	1.63271	1.73904	0.972083	uguugcuucuUuagaaaauga	RNA4.9
97670	+	0.71445	0.542998	1.95461	0.760022	3.41523	1.74724	cuuaugucgaCgacacucggc	RNA4.9
97757	+	0.601411	0.680551	3.13099	2.13045	2.01603	1.16049	accguguaccGaccaaagcaa	RNA4.9
97778	+	0.537073	0.619134	2.61496	1.39123	1.87948	0.878431	aaaacacacaCguaguaacau	RNA4.9
97797	+	0.742098	0.655756	2.58027	1.23547	2.08839	1.15955	augaucaaccAcgucugaaug	RNA4.9
97810	+	0.693055	0.844289	2.07691	1.49435	1.60999	1.01463	ucugaaugacAcgaaaacaca	RNA4.9
97829	+	0.584679	0.68512	2.08388	1.29171	2.23288	1.30552	caaucguauaAcgcucuauuc	RNA4.9
97902	+	0.560319	0.798408	2.44519	1.46203	1.67254	0.708885	accguccgggGaagcgggcgc	RNA4.9
97909	+	0.516558	0.8898	2.32076	1.85387	1.25191	0.580535	ggggaagcggGcgcgaguuuu	RNA4.9
97961	+	0.676759	0.615899	2.65385	1.22179	2.17187	1.09883	uuuuuuuuuuCcugauucucu	RNA4.9
97985	+	0.514745	0.669272	2.35844	1.31475	2.06572	0.875913	gaaucaccguCacagcccuau	RNA4.9
97998	+	0.633829	0.57049	1.84521	0.900064	2.69041	1.45804	agcccuaugaCgcgaaaucaa	RNA4.9
98023	+	0.532829	0.620021	2.73652	1.50305	2.0736	1.1049	uagaacauaaAcguucucaac	RNA4.9
98130	+	0.672711	1.15495	2.11652	1.71687	1.52248	0.780877	cguuguaugaUgcacaacgau	RNA4.9
98152	+	0.516329	1.4545	2.56955	3.73758	0.815612	0.421117	gugaaacuggAgacuguagcu	RNA4.9
98175	+	0.838629	0.687106	1.33748	0.912392	2.53552	2.12639	cuaccgaaugCaaauacacaa	RNA4.9
98244	+	0.488212	1.91712	2.11689	3.95182	1.27673	0.623324	agaaugaagaAgauucuuguu	RNA4.9
98473	+	0.608616	0.831861	2.13331	1.62156	1.61339	0.84654	accggccgguCgucgucuccu	RNA4.9
98525	+	0.539911	0.655944	2.04738	1.25298	1.75432	0.92825	uguguaaauaCguguuauuua	RNA4.9
98574	+	0.553278	0.743719	2.10115	1.42803	1.67844	0.798831	uuuuuauauaCgcuauuuaua	RNA4.9
98613	+	0.887774	0.618082	1.50614	0.730562	2.13738	1.72088	auaaccauagAcagucaagga	RNA4.9
98627	+	0.580477	0.751007	2.85013	2.05916	1.38885	0.806198	ucaaggauuuUaaugauuugc	RNA4.9
98662	+	0.951718	0.75238	1.42767	1.02147	2.31296	2.20134	gccaucgcuuAggaguuaguu	RNA4.9
98703	+	0.643343	0.773826	2.59887	1.51251	1.71816	0.865921	cuuuucgacuAcaguagcaaa	RNA4.9
98760	+	0.776792	0.606073	1.45386	0.808058	2.46783	1.917	aucgucaccaCgaccuggaaa	RNA4.9
99163	-	2.23292	0.828895	1.32261	0.483902	2.73558	3.02819	ugauauggauGacuaaaaaga	UL69
100183	-	0.458868	2.30551	4.50649	5.43107	0.829828	0.198656	gggcgaccauUgcagcacgcu	UL69
100646	-	0.26207	0.214241	10.2484	0.817414	13.8528	1.48818	ccgccucgucGgguaccucac	UL69
106697	+	0.593383	1.24672	2.71081	2.10123	1.69995	0.62711	uggaacacacUaguacuaggu	UL73
106762	+	0.242201	0.44201	4.63121	2.0213	2.78767	0.662579	ugcuagcacaCcgaguccuuc	UL73
106855	+	0.415116	0.512402	3.74068	1.68111	5.51726	1.47461	uacuucaucgAcgacuagugc	UL73
106878	+	0.404731	0.328154	2.88652	0.810848	4.99692	1.82018	aacccgguucCaccacucacg	UL73
106896	+	0.904758	0.3785	2.31065	0.776439	3.86728	2.76446	acgaccccaaCgugaugagac	UL73
106914	+	0.42451	0.527647	3.91273	1.24307	3.15756	0.998038	gaccacaugcUcacaaugauu	UL73
106927	+	0.366276	0.630699	4.56565	2.36388	2.18018	0.58076	caaugauuuuUacaaugcgca	UL73
106945	+	0.566103	0.969566	2.34025	1.73874	1.34656	0.589046	gcauuguacaUcgcauaugua	UL73
106964	+	0.525603	0.565042	2.38686	1.22322	2.00964	0.930222	uaugagcuuuCacuauccagc	UL73
107043	+	0.402762	0.847568	3.09571	2.17343	1.60967	0.575599	uacuacgacaUugcugcuucc	UL73
118511	-	0.645815	0.904763	2.02633	1.54296	1.50167	0.814082	cgttgcggtcCgtgcccgcgc	UL82
118603	-	0.973483	0.677737	2.02153	1.15314	1.784	1.43637	ggugagcgugCagcauggcgc	UL82
118684	-	0.645435	0.428149	1.94451	0.668132	2.91052	1.57135	aagcgguaacAacggggcucu	UL82
118737	-	0.730752	1.31604	1.79026	2.14258	0.969077	0.653106	gacacccaagCcggacugucc	UL82
118759	-	0.439004	0.396506	6.41204	2.19164	3.25909	1.4073	ggccagcgguGacgaggacuc	UL82
118793	-	0.634918	0.852918	2.11697	1.46674	1.44329	0.744393	cccuguccgaAgccauguuug	UL82
118928	-	0.476796	0.516466	2.35637	1.18529	2.47203	1.17266	ggagcaacguCaugcgcggcg	UL82
118952	-	0.275535	0.577882	4.30637	2.15383	2.06747	0.480103	agcugcgcgcCggucucuuuc	UL82
119021	-	0.392387	0.717125	7.08533	3.21352	2.20486	0.547175	auuuuuuccgCcguggguuuu	UL82
119053	-	0.591035	0.847935	2.00542	1.70044	1.50635	0.890189	uuuggaacacCgacagccgcu	UL82
119060	-	0.835601	0.660314	2.04339	1.31545	1.5534	1.28512	ccguucauuuGgaacaccgac	UL82
119080	-	0.346249	0.626293	3.18788	1.80906	1.87769	0.59679	cacgcugaccGgcgaucaggc	UL82
119115	-	0.514595	1.46467	2.16185	2.91099	1.30009	0.637768	ccgcuacccgAucgugugcga	UL82
119128	-	0.509835	0.78322	2.67094	1.86647	2.15011	1.0959	cauagaagccGguccgcuacc	UL82
119211	-	0.630414	0.435781	3.22002	1.27633	2.56406	1.44621	uacaucgugcAgauccagaau	UL82
119224	-	0.438057	1.01567	2.38185	2.36282	1.10593	0.484398	cauacaucccGaauacaucgu	UL82
119282	-	0.356352	0.61118	3.8146	2.02499	1.9771	0.623401	gacgcuugccGgacaacggcu	UL82
119296	-	0.37107	0.908347	3.3397	2.85753	1.34956	0.500748	guacccgcacCuacgacgcuu	UL82
119330	-	0.46325	0.609808	2.76298	1.31678	2.16112	0.887315	cgcaucgcgcCgagguggugg	UL82
119364	-	0.632485	0.810659	2.59342	1.40415	2.07575	0.904753	ccgaccagcgUguuucugcac	UL82
119392	-	0.528179	0.866453	2.10041	1.73977	1.47628	0.710482	guuucugcauCacgacucacc	UL82
119413	-	0.57743	1.05498	2.12754	1.82733	1.64954	0.792546	gcgaggccaaUggaucaugcu	UL82
119443	-	0.56948	0.731807	2.10331	1.29275	1.62717	0.8136	cacguacaucCacaaaacgga	UL82
119566	-	0.357739	0.798143	3.80199	2.23197	1.77756	0.467428	ccgcagaaccGacagcagcuu	UL82
119590	-	0.478988	0.899422	3.46778	2.31963	2.70481	0.779871	acugaccguaAcgccgaacug	UL82
119607	-	0.510529	1.66222	4.93454	3.52654	1.44181	0.307107	cacuacugggCcgugcgacug	UL82
119624	-	0.567265	0.494956	1.85562	0.88456	2.22215	1.1974	ucauccgccgCacggcucacu	UL82
119657	-	0.500842	0.593899	2.511	1.25541	2.19232	0.910158	aagaaaaucgGccgcgagugg	UL82
119682	-	0.414575	1.11571	3.83037	2.69212	1.6929	0.441905	uuucagagucAgcgacgcggc	UL82
119742	-	0.277558	0.94083	6.90967	5.58244	2.00184	0.329205	gtctcggtgcTggcctttgcg	UL82
119777	-	0.36849	2.45439	9.13484	6.66148	1.37667	0.235706	cacgacgccuGacgccaggcu	UL82
119810	-	0.481735	1.48922	2.83871	4.22806	0.821621	0.38991	accgacugcuGguggaccuca	UL82
119830	-	0.264027	0.47088	6.63486	1.89941	3.80204	0.752542	cugcguggugGgcgaacagga	UL82
119849	-	0.437103	0.541167	2.74473	1.46321	2.00441	0.808972	accuaaacauCaagggccgcu	UL82
119863	-	0.290863	0.39145	8.48858	1.96522	4.32222	0.775275	cguagaccugAccgaccuaaa	UL82
119889	-	0.598993	0.636112	1.77876	1.13174	2.13728	1.24248	caggagaacaAaucuccgcac	UL82
119915	-	0.615702	0.600802	2.65189	0.976485	3.4973	1.32988	gccggccctcGgttctctgct	UL82
120026	-	0.271137	0.787951	4.82722	2.90694	1.99925	0.491322	gcuuuggucgCcugcacugcc	UL82
120035	-	0.356197	0.814723	6.9266	4.36316	1.91119	0.43712	ccagcggaagCuuuggucgcc	UL82
120107	-	0.442651	2.42266	4.17422	10.1184	0.884757	0.343456	ugucucaggcAucguccucgc	UL82
122289	-	0.429919	0.558022	3.28408	1.59278	2.06181	0.773149	gaguccugucAcuuuagccau	UL84
122339	-	0.365834	0.469971	3.97065	1.76223	2.49232	0.911778	gagacggaacCgcaaaacugu	UL84
122418	-	0.629403	0.45903	1.86647	0.800318	2.36015	1.37944	gccgucgcaaCagcagcucuc	UL84
122437	-	0.849227	2.07176	1.56934	2.43965	2.08091	1.36451	cgcgguccacGucccauucgc	UL84
122464	-	0.280902	0.360952	5.93653	1.61932	3.85033	0.836581	cgcaccaaguCaaauccacgc	UL84
122475	-	0.48105	0.498799	7.18804	3.58403	2.96311	1.42534	gucagcaaugAcgcaccaagu	UL84
122512	-	0.575858	0.558209	2.38725	0.987074	2.96815	1.32746	uuaucucgucAaagcauacgc	UL84
122520	-	0.735757	1.126	1.8244	1.5304	2.03864	1.15774	ccucuauuuuAucucgucaaa	UL84
122527	-	0.821607	0.456813	1.55426	0.584283	2.79912	1.80085	uggggcgccuCuauuuuaucu	UL84
122989	-	0.821372	0.525022	1.69908	0.844072	2.01299	1.61071	gacccuccguCuuuggacgau	UL84
123261	-	0.774089	0.567884	1.77737	0.746529	2.45468	1.41166	agccgcgcauCacacggcguu	UL84
123649	-	0.46496	0.445938	2.3489	1.04752	3.00674	1.39765	ugcgggauccCuuccagauuc	UL84
123731	-	0.574204	0.541557	2.45962	0.943135	2.83319	1.25944	aaacacgacaUccgucagccu	UL84
123858	-	0.583318	0.409491	2.41543	0.83833	3.04157	1.42653	cgccaccacuAccaccacgac	UL84
145339	+	0.360287	0.402023	6.70438	1.11601	6.26904	1.05088	accuaccgauAugggugccga	UL99
145617	+	0.551135	0.497303	2.28119	1.04076	2.39898	1.1083	agaaaaacgcGgugcgcucga	UL99
145712	+	0.512702	0.654247	2.12528	1.39045	1.83525	0.940936	caucagcaaaGcuccauuaug	UL99
145726	+	0.406946	0.444725	3.45894	1.2837	2.69437	0.915121	cauuaugcagGagacggacga	UL99
145838	+	0.579553	0.916606	2.44081	1.93486	1.80618	0.916162	cccaggacucCgcgccaaaag	UL99
162597	+	0.26686	0.785909	4.21855	2.96494	1.69902	0.453268	cagcggccgcAugucgcugcc	UL112
162639	+	0.404017	0.685904	2.79219	1.74076	1.67894	0.607621	ggccuuucucAauuacucguc	UL112
162647	+	0.411799	1.09897	3.33993	2.6693	1.92224	0.600142	ucaauuacucGuccucauccu	UL112
162660	+	0.394082	0.717719	2.69464	1.82254	1.56224	0.594672	cucauccuccGcggucucuuc	UL112
162709	+	0.387942	0.675473	3.36584	1.74141	2.17021	0.658539	caccaccauaAcgccgugacg	UL112
163188	+	0.803423	0.264234	2.54591	0.415941	8.58487	3.36929	cgucaaccacAgcagcgucgc	UL112
163240	+	0.477577	0.445496	2.5231	0.933658	3.09007	1.41749	guuggcccccCagcagccgca	UL112
163266	+	0.630495	0.577771	1.70606	0.91646	2.01584	1.27077	gccacucgucAccaccggugu	UL112
163418	+	0.597162	0.493187	2.17826	1.04502	2.5527	1.32816	ccaguaacucUuccucgucuu	UL112
163428	+	0.51638	0.528301	2.23443	1.18075	2.06452	1.02928	uuccucgucuUcuucugcucc	UL112
163444	+	0.478276	0.27613	2.55505	0.627263	4.49361	1.87967	gcuccacugcCgccgccgcca	UL112
163639	+	0.540965	0.484344	2.12758	1.03075	2.36054	1.1602	cgguugucgcAagucgccggc	UL112
163695	+	0.566573	0.446394	2.42228	1.08159	2.52575	1.43088	cggacucgagAuuaucgaucc	UL112
170410	-	0.104961	0.352947	13.1309	4.61751	7.94227	0.833857	agacggccgcGaaggccuacg	UL122
170549	-	0.498924	0.382948	2.25436	0.767155	3.38915	1.53354	augaucauccAcgcugccacc	UL122
170561	-	0.409562	0.400054	2.8671	1.14131	3.02469	1.15785	gauuaccgcaAcaugaucauc	UL122
170603	-	0.337934	0.468038	3.83219	1.38404	3.07508	0.841378	cucaaagaauUgcacacccac	UL122
170620	-	0.353703	0.372893	3.14382	1.05411	3.04464	1.00406	ucaaggccgcGuggagccuca	UL122
170627	-	0.792388	0.404383	2.87585	0.630431	4.56136	2.01595	gaaggcgucaAggccgcgugg	UL122
170667	-	1.07015	0.376597	2.56979	0.496832	5.1717	2.84326	cccacccgaaGuggcgcagcg	UL122
170693	-	0.432341	0.975978	2.79509	2.26479	2.77816	0.994021	auggagcacaCcaugccugug	UL122
170708	-	0.569261	0.372993	1.81607	0.655084	2.8165	1.59254	uccacucccuUccucauggag	UL122
170735	-	0.342886	0.252057	4.00586	0.734646	5.60493	1.39944	cugggcaccaUgugcaaccug	UL122
170782	-	0.517976	0.458354	3.19901	1.15352	3.09089	1.20806	cccgcaaucaUgaggugaaga	UL122
170793	-	0.831021	0.445024	3.3062	0.779838	4.23889	1.86813	gaucaucuacAcccgcaauca	UL122
170810	-	0.323958	0.577827	10.8096	1.78244	9.34321	0.865372	aacaacaaggGcauccagauc	UL122
170819	-	0.663188	0.239904	3.61415	0.479548	7.53747	2.76476	augcaggugaAcaacaagggc	UL122
170827	-	0.158085	0.105664	17.8382	0.855927	20.8374	1.49643	gcaaaaccauGcaggugaaca	UL122
170836	-	0.182733	0.185786	10.9345	1.0156	14.1678	1.29577	ucaaagccugCaaaaccaugc	UL122
170845	-	0.352234	0.370851	5.27298	1.60975	3.27437	0.950492	augaggccauCaaagccugca	UL122
170933	-	0.272056	0.556054	6.40721	2.04207	3.85418	0.601823	gaggugagccGcauguuccgc	UL122
171076	-	1.18658	7.58665	1.41833	9.42772	0.206371	0.156019	gggcaagcacCggaccccgca	UL122
171108	-	0.261002	0.592364	8.90151	2.26725	5.59672	0.62891	ccuguugagcUgcggccauca	UL122
171307	-	0.509281	0.281263	2.96771	0.793357	4.14612	1.84833	cccagaugaaCcacccuccuc	UL122
171693	-	3.32811	2.17149	0.34257	0.74404	0.558152	1.76176	uugcagcguuAgcagcgcccc	UL122
171725	-	3.98322	2.45374	0.276294	0.678206	0.608054	2.422	aguagcaccgGccccacgcug	UL122
171737	-	4.10459	1.2815	0.418583	0.379489	1.10279	3.29434	gguaucgauuCcaguagcacc	UL122
171764	-	3.19814	1.95857	0.483228	0.946578	0.834341	2.66808	auccucgcccAggcugucaau	UL122
171777	-	2.806	1.53686	0.409738	0.569599	1.33467	3.25764	accaucagguGacauccucgc	UL122
173497	-	0.345764	0.385285	3.49286	1.26917	4.31884	1.49254	gcccgagacaCccgugaccaa	UL122
181457	+	1.18079	0.524513	1.91921	0.714488	2.68604	2.25189	cguuccccuuCgccaccgcug	UL141
181600	+	0.571397	0.21955	2.15438	0.473087	4.90138	2.69755	uccauucgcgCacguuucugu	UL141
181615	+	0.750408	0.680592	2.59036	1.03394	2.5051	1.10274	uucugucguuCccacgacggc	UL141
181725	+	0.630543	0.602079	2.3485	1.33076	1.92588	1.04742	gcaauugcauCucggccaaau	UL141
181908	+	0.443346	0.894657	2.52049	2.10891	1.27001	0.50388	cuacucgcugGgagaccagau	UL141
181971	+	0.444728	1.16895	13.745	10.3649	3.99293	0.380442	aacguaccgcGgcuuucaacg	UL141
182057	+	0.431247	1	3.51384	2.31886	2.27572	0.678445	aacccgaccgCuguuggacag	UL141
182082	+	0.750851	0.591461	2.70127	1.47105	1.8362	1.26946	acagcguuacCggcuccccgg	UL141
182091	+	0.212618	0.152842	5.11341	0.719165	9.67604	1.89152	ccggcuccccGgcgacugcua	UL141
182132	+	0.289183	0.531566	4.76325	1.83803	2.83794	0.656365	cgaaauuuuuAccggugacgc	UL141
182232	+	0.422423	0.700069	3.96906	1.75152	2.2659	0.713878	uauuuuuaccGuauguuuccu	UL141
182250	+	0.485582	2.0888	3.37184	4.30344	3.17892	0.94434	ccuaugcuacCuguguuaucu	UL141
182266	+	0.272419	0.382539	5.43083	1.72169	3.48539	0.712153	uaucugcaguGuuguggacgc	UL141
182340	+	0.719929	0.638625	2.26451	1.3651	1.77788	1.12726	accgacuuacGauaguuaccc	UL141
184854	+	0.461556	0.768895	2.61111	1.877	1.42055	0.629304	gcaucauaacGccgugcagcu	UL145
184891	+	0.949902	0.493315	1.49429	0.61326	2.43674	1.92555	cgagacggcaCugccggaugg	UL145
184909	+	0.642547	0.483895	1.61138	0.771384	2.3274	1.45782	ugggaacguuUaacccaucau	UL145
184970	+	0.593504	0.582302	2.13974	1.11131	2.20376	1.0483	uggcuacaucGcaaagaaagu	UL145
184996	+	0.548174	0.980792	2.57428	1.92795	2.13986	0.831241	guguuacaucGauacagugcc	UL145
185016	+	0.501271	0.873595	2.05542	1.7818	1.47439	0.717338	cgugacagccGuggcccugca	UL145
185032	+	0.828358	0.560247	1.31264	0.690244	2.22979	1.71711	cugcagcucaUgccuguugag	UL145
185090	+	0.866471	0.470244	1.70064	0.735267	2.41568	1.84251	gugccuggauCgugucagaga	UL145
185100	+	2.28913	1.59929	0.960793	0.981434	0.978974	1.43129	cgugucagagAcuuuuccaac	UL145
187759	+	0.547218	1.01231	4.04679	1.84994	5.39071	1.33209	ccucagcgacGcuacgaaugu	UL132
187830	+	0.482667	0.601723	2.72801	1.48338	1.83888	0.802227	acaacgccacGaguagcggac	UL132
187862	+	0.569561	0.607502	2.04528	1.10421	1.85224	0.937575	aucaacaugaCcaccacccac	UL132
188250	+	0.558507	0.396034	2.4994	0.989988	3.22837	1.77275	auuucagaaaGgauggcaacu	UL132
188274	+	0.519321	0.830949	2.67757	1.84884	1.87982	0.961607	acacgucguuCgugaauccca	UL132
188381	+	0.468587	0.350209	3.65694	1.03235	3.62005	1.47691	gaugaacugaCcgccucggaa	UL132
206340	-	0.616657	1.19742	1.90918	2.28346	0.897483	0.553438	cacggcacacUggcuuuuuca	US12
206392	-	0.78497	0.941278	2.22298	1.19916	3.12162	1.68336	uaccccugacGgcccccaucu	US12
206498	-	0.598645	0.728886	2.10523	1.43015	1.53368	0.821322	acggugcuuuAucgcucaccg	US12
206547	-	1	0.574101	1.56632	0.899224	2.2347	2.04892	ugugagcuucAucuacggccu	US12
206574	-	0.458638	0.481917	2.81349	1.05072	3.24855	1.15463	auaccaacgcAucauuuuagc	US12
206798	-	0.604367	0.519995	1.87966	0.917174	2.2232	1.18275	guauauaccaCccucacuacg	US12
206979	-	0.379629	2.30647	6.6218	6.42483	1.1697	0.179167	guuccagaccAgcgccaccau	US12
206991	-	0.417732	1.01783	3.93084	2.43643	1.77865	0.452599	cggcaccgucGuguuccagac	US12
212225	-	0.500304	0.697475	3.29648	2.29888	2.12624	1.06379	ucuuuagcggCcacgucuggg	US18
212323	-	0.70871	0.5752	2.04807	1.178	2.09707	1.43127	ucucaucuacCagcguggaac	US18
212352	-	0.704137	0.439773	1.60444	0.635233	2.72661	1.69936	ucggccgugcUuauuuacgag	US18
212366	-	0.738261	0.506426	1.48233	0.750696	2.20836	1.55775	uggugaccgcCgcuucggccg	US18
212436	-	0.515603	0.509503	2.25036	1.04211	2.15943	1.06462	uuuuaccuauUgcuuuacuuu	US18
212479	-	1.03609	0.564455	1.36817	0.694749	2.10195	1.83556	cuggaaagucAucgggauugg	US18
212594	-	0.613726	0.452769	2.85193	0.752972	3.96852	1.44024	ugugcacgggCuuuugcggag	US18
212675	-	0.346109	0.268048	5.34388	0.784762	10.6095	2.49507	guuucgccgaGuuucgcccac	US18
212745	-	0.779059	0.439208	1.37458	0.563779	2.63609	2.02558	cagugcgccaAcggcauagug	US18
212879	-	0.331733	0.72133	3.42545	2.17395	1.95181	0.633254	ccgaacagcaGcucuuccaau	US18
212918	-	0.375777	0.48847	3.7272	1.68238	2.21834	0.80771	ucaccaucguGccgcuccauc	US18
212955	-	0.598073	0.867147	2.63998	2.22934	1.74061	0.735659	accgccucggUuuccgaacac	US18
