# Supplementary material for: Functional and molecular dissection of HCMV long non-coding RNAs
Source: Sci Rep. 2022 Nov 11;12:19303. doi: 10.1038/s41598-022-23317-3 (PMC9652368; doi:10.1038/s41598-022-23317-3)
Supplement: Supplementary file 1 — Supplementary Information 1. [file 41598_2022_23317_MOESM1_ESM.zip › Table S3_LncRNA targeting probes in RAP-MS.xlsx]

## Sheet: RAP-MS probe design_S
ASO ID	Target gene	Target sequence	PCR_for	PCR_rev
Toledo_RNA1.2.0	Toledo_RNA1.2_SENSE	CTCGCCTCGGGGGGACCACAGGGGGAGGGGGTAATTTATTATTCGTATCACTGTAATTTTGTATCGCTTAATTTGTTTAGAGCCGCACGC	GATGCAAACTTTAGAAGG	CACCATTAGACAATCTGA
Toledo_RNA1.2.1	Toledo_RNA1.2_SENSE	GTAATTTATTATTCGTATCACTGTAATTTTGTATCGCTTAATTTGTTTAGAGCCGCACGCTTGACAACGCCTTGTATAGCCTTATTTATC	GATGCAAACTTTAGAAGG	CACCATTAGACAATCTGA
Toledo_RNA1.2.2	Toledo_RNA1.2_SENSE	GTATCGCTTAATTTGTTTAGAGCCGCACGCTTGACAACGCCTTGTATAGCCTTATTTATCCCGATGACTTTTTTCTCCGTACAAGAAATG	GATGCAAACTTTAGAAGG	CACCATTAGACAATCTGA
Toledo_RNA1.2.3	Toledo_RNA1.2_SENSE	TTGACAACGCCTTGTATAGCCTTATTTATCCCGATGACTTTTTTCTCCGTACAAGAAATGGACGTCACTTGAGCAGACACAGTTTCATCG	GATGCAAACTTTAGAAGG	CACCATTAGACAATCTGA
Toledo_RNA1.2.4	Toledo_RNA1.2_SENSE	CCGATGACTTTTTTCTCCGTACAAGAAATGGACGTCACTTGAGCAGACACAGTTTCATCGACCACGACAGTCTCATGATCTGACTACCTC	GATGCAAACTTTAGAAGG	CACCATTAGACAATCTGA
Toledo_RNA1.2.5	Toledo_RNA1.2_SENSE	GACGTCACTTGAGCAGACACAGTTTCATCGACCACGACAGTCTCATGATCTGACTACCTCTGACCCGCCAACGAGAAAACCGAAAAGTAA	GATGCAAACTTTAGAAGG	CACCATTAGACAATCTGA
Toledo_RNA1.2.6	Toledo_RNA1.2_SENSE	ACCACGACAGTCTCATGATCTGACTACCTCTGACCCGCCAACGAGAAAACCGAAAAGTAAAAGATGACCGCGCCCTCGGAGTCCTTTTTT	GATGCAAACTTTAGAAGG	CACCATTAGACAATCTGA
Toledo_RNA1.2.7	Toledo_RNA1.2_SENSE	TGACCCGCCAACGAGAAAACCGAAAAGTAAAAGATGACCGCGCCCTCGGAGTCCTTTTTTCCTTTTCAATCATGAAAACAAGAGGCAGCC	GATGCAAACTTTAGAAGG	CACCATTAGACAATCTGA
Toledo_RNA1.2.8	Toledo_RNA1.2_SENSE	AAGATGACCGCGCCCTCGGAGTCCTTTTTTCCTTTTCAATCATGAAAACAAGAGGCAGCCGAGAGAATGCCAGTAAGAGACGACCATCGC	GATGCAAACTTTAGAAGG	CACCATTAGACAATCTGA
Toledo_RNA1.2.9	Toledo_RNA1.2_SENSE	CCTTTTCAATCATGAAAACAAGAGGCAGCCGAGAGAATGCCAGTAAGAGACGACCATCGCAGACACAGTACGATACTCATCTTAGAACGA	GATGCAAACTTTAGAAGG	CACCATTAGACAATCTGA
Toledo_RNA1.2.10	Toledo_RNA1.2_SENSE	GAGAGAATGCCAGTAAGAGACGACCATCGCAGACACAGTACGATACTCATCTTAGAACGAACCAGCGAATAACCATCACACGTACAGCAG	GATGCAAACTTTAGAAGG	CACCATTAGACAATCTGA
Toledo_RNA1.2.11	Toledo_RNA1.2_SENSE	AGACACAGTACGATACTCATCTTAGAACGAACCAGCGAATAACCATCACACGTACAGCAGAATCTCATGAACTAGTCAACCAACGTCATA	GATGCAAACTTTAGAAGG	CACCATTAGACAATCTGA
Toledo_RNA1.2.12	Toledo_RNA1.2_SENSE	ACCAGCGAATAACCATCACACGTACAGCAGAATCTCATGAACTAGTCAACCAACGTCATAATCTTCACACAATCGTTTTTGCGAACTTTT	GATGCAAACTTTAGAAGG	CACCATTAGACAATCTGA
Toledo_RNA1.2.13	Toledo_RNA1.2_SENSE	AATCTCATGAACTAGTCAACCAACGTCATAATCTTCACACAATCGTTTTTGCGAACTTTTAGGAACCAGCAAGTCAACAAAAGACTAACA	GATGCAAACTTTAGAAGG	CACCATTAGACAATCTGA
Toledo_RNA1.2.14	Toledo_RNA1.2_SENSE	ATCTTCACACAATCGTTTTTGCGAACTTTTAGGAACCAGCAAGTCAACAAAAGACTAACAAAGAAAAACCATCTTGGAATTAAAAAAAGT	GATGCAAACTTTAGAAGG	CACCATTAGACAATCTGA
Toledo_RNA1.2.15	Toledo_RNA1.2_SENSE	AGGAACCAGCAAGTCAACAAAAGACTAACAAAGAAAAACCATCTTGGAATTAAAAAAAGTAGCATCGTTACCTTATGAACCAGCAGCATT	GATGCAAACTTTAGAAGG	CACCATTAGACAATCTGA
Toledo_RNA1.2.16	Toledo_RNA1.2_SENSE	AAGAAAAACCATCTTGGAATTAAAAAAAGTAGCATCGTTACCTTATGAACCAGCAGCATTCAGTATATACACCAGATATAATATATTTAT	GATGCAAACTTTAGAAGG	CACCATTAGACAATCTGA
Toledo_RNA1.2.17	Toledo_RNA1.2_SENSE	AGCATCGTTACCTTATGAACCAGCAGCATTCAGTATATACACCAGATATAATATATTTATTAATGTATCCTCTCTTTCTCCTGATGTAAT	GATGCAAACTTTAGAAGG	CACCATTAGACAATCTGA
Toledo_RNA1.2.18	Toledo_RNA1.2_SENSE	CAGTATATACACCAGATATAATATATTTATTAATGTATCCTCTCTTTCTCCTGATGTAATTTTGTTTTTGTAAATTCAATTGTTGAAAGT	GATGCAAACTTTAGAAGG	CACCATTAGACAATCTGA
Toledo_RNA1.2.19	Toledo_RNA1.2_SENSE	TAATGTATCCTCTCTTTCTCCTGATGTAATTTTGTTTTTGTAAATTCAATTGTTGAAAGTCTCTCCCTGGGGGAATTGCATATCTTATTG	GATGCAAACTTTAGAAGG	CACCATTAGACAATCTGA
Toledo_RNA1.2.20	Toledo_RNA1.2_SENSE	TTTGTTTTTGTAAATTCAATTGTTGAAAGTCTCTCCCTGGGGGAATTGCATATCTTATTGATGAAGAAGAAATCCCTGCCATATGTGTTG	GATGCAAACTTTAGAAGG	CACCATTAGACAATCTGA
Toledo_RNA1.2.21	Toledo_RNA1.2_SENSE	CTCTCCCTGGGGGAATTGCATATCTTATTGATGAAGAAGAAATCCCTGCCATATGTGTTGTCAAACTATCATTATTTCTCTATATGGGTA	GATGCAAACTTTAGAAGG	CACCATTAGACAATCTGA
Toledo_RNA1.2.22	Toledo_RNA1.2_SENSE	ATGAAGAAGAAATCCCTGCCATATGTGTTGTCAAACTATCATTATTTCTCTATATGGGTATTTTTTTTCTAAGAAGCAAAAGACTAGCAG	GATGCAAACTTTAGAAGG	CACCATTAGACAATCTGA
Toledo_RNA1.2.23	Toledo_RNA1.2_SENSE	TCAAACTATCATTATTTCTCTATATGGGTATTTTTTTTCTAAGAAGCAAAAGACTAGCAGCAGCCAAAATAAACCTGATGAAATCTTTAA	GATGCAAACTTTAGAAGG	CACCATTAGACAATCTGA
Toledo_RNA2.7.0	Toledo_RNA2.7_SENSE	TCCCCAGATCGCTGCTGCCCCGGCGTTCTCCAGAAGCCCCGGCGGGCGAATCGGCCGGCTGGTCGGTCGGCGCTCGGACGGATGGGGAGA	TTGGGATATTATTGATGA	TAGAAACGTCGCCTAGTT
Toledo_RNA2.7.1	Toledo_RNA2.7_SENSE	CAGAAGCCCCGGCGGGCGAATCGGCCGGCTGGTCGGTCGGCGCTCGGACGGATGGGGAGAACGGCGGTGACTTAGCCGCCCGTGGCCGGG	TTGGGATATTATTGATGA	TAGAAACGTCGCCTAGTT
Toledo_RNA2.7.2	Toledo_RNA2.7_SENSE	GGTCGGTCGGCGCTCGGACGGATGGGGAGAACGGCGGTGACTTAGCCGCCCGTGGCCGGGAGAAGACGGGGGAGCCGAGATGACAACAGC	TTGGGATATTATTGATGA	TAGAAACGTCGCCTAGTT
Toledo_RNA2.7.3	Toledo_RNA2.7_SENSE	ACGGCGGTGACTTAGCCGCCCGTGGCCGGGAGAAGACGGGGGAGCCGAGATGACAACAGCAGTCGTGGAAGGGTCGCCAAGCCCCGGTCC	TTGGGATATTATTGATGA	TAGAAACGTCGCCTAGTT
Toledo_RNA2.7.4	Toledo_RNA2.7_SENSE	AGAAGACGGGGGAGCCGAGATGACAACAGCAGTCGTGGAAGGGTCGCCAAGCCCCGGTCCTTCTCTTCTGTCTGGTCGAATCTCGTTTTC	TTGGGATATTATTGATGA	TAGAAACGTCGCCTAGTT
Toledo_RNA2.7.5	Toledo_RNA2.7_SENSE	AGTCGTGGAAGGGTCGCCAAGCCCCGGTCCTTCTCTTCTGTCTGGTCGAATCTCGTTTTCTTTTTTCAACCGCTCTTTTTGTCACCTTTT	TTGGGATATTATTGATGA	TAGAAACGTCGCCTAGTT
Toledo_RNA2.7.6	Toledo_RNA2.7_SENSE	TTCTCTTCTGTCTGGTCGAATCTCGTTTTCTTTTTTCAACCGCTCTTTTTGTCACCTTTTTATGTGAGTTTCTCTTCCGCGTCTCCCGGC	TTGGGATATTATTGATGA	TAGAAACGTCGCCTAGTT
Toledo_RNA2.7.7	Toledo_RNA2.7_SENSE	TTTTTTCAACCGCTCTTTTTGTCACCTTTTTATGTGAGTTTCTCTTCCGCGTCTCCCGGCCGTACCATCCACCCATGCAGCATGCACGCG	TTGGGATATTATTGATGA	TAGAAACGTCGCCTAGTT
Toledo_RNA2.7.8	Toledo_RNA2.7_SENSE	TATGTGAGTTTCTCTTCCGCGTCTCCCGGCCGTACCATCCACCCATGCAGCATGCACGCGTGTATGTATGCATCGCCTCTCCTCCGTCCC	TTGGGATATTATTGATGA	TAGAAACGTCGCCTAGTT
Toledo_RNA2.7.9	Toledo_RNA2.7_SENSE	CGTACCATCCACCCATGCAGCATGCACGCGTGTATGTATGCATCGCCTCTCCTCCGTCCCGACTACCATCAGCAGTACCACTGCCGCCAC	TTGGGATATTATTGATGA	TAGAAACGTCGCCTAGTT
Toledo_RNA2.7.10	Toledo_RNA2.7_SENSE	TGTATGTATGCATCGCCTCTCCTCCGTCCCGACTACCATCAGCAGTACCACTGCCGCCACCCCCAGCGCCACCACCGCTGCCGTCGCCAC	TTGGGATATTATTGATGA	TAGAAACGTCGCCTAGTT
Toledo_RNA2.7.11	Toledo_RNA2.7_SENSE	GACTACCATCAGCAGTACCACTGCCGCCACCCCCAGCGCCACCACCGCTGCCGTCGCCACCGCGTTATCCATTCCTCGTAGGCTGGTCCT	TTGGGATATTATTGATGA	TAGAAACGTCGCCTAGTT
Toledo_RNA2.7.12	Toledo_RNA2.7_SENSE	CCCCAGCGCCACCACCGCTGCCGTCGCCACCGCGTTATCCATTCCTCGTAGGCTGGTCCTGGGGAACGGGTCGGCGGCCGGTCGGCTTCT	TTGGGATATTATTGATGA	TAGAAACGTCGCCTAGTT
Toledo_RNA2.7.13	Toledo_RNA2.7_SENSE	CGCGTTATCCATTCCTCGTAGGCTGGTCCTGGGGAACGGGTCGGCGGCCGGTCGGCTTCTGTTTTATTATTTTTTTTTTATTTTTTATCT	TTGGGATATTATTGATGA	TAGAAACGTCGCCTAGTT
Toledo_RNA2.7.14	Toledo_RNA2.7_SENSE	GGGGAACGGGTCGGCGGCCGGTCGGCTTCTGTTTTATTATTTTTTTTTTATTTTTTATCTTCTCCTTTCCTTAATCTCGGATTATCATTT	TTGGGATATTATTGATGA	TAGAAACGTCGCCTAGTT
Toledo_RNA2.7.15	Toledo_RNA2.7_SENSE	GTTTTATTATTTTTTTTTTATTTTTTATCTTCTCCTTTCCTTAATCTCGGATTATCATTTCCCTCTCCTACCTACCACGAATCGCAGATG	TTGGGATATTATTGATGA	TAGAAACGTCGCCTAGTT
Toledo_RNA2.7.16	Toledo_RNA2.7_SENSE	TCTCCTTTCCTTAATCTCGGATTATCATTTCCCTCTCCTACCTACCACGAATCGCAGATGATAAACAAGAGGGTAAAAAGAAAAAAGCTA	TTGGGATATTATTGATGA	TAGAAACGTCGCCTAGTT
Toledo_RNA2.7.17	Toledo_RNA2.7_SENSE	CCCTCTCCTACCTACCACGAATCGCAGATGATAAACAAGAGGGTAAAAAGAAAAAAGCTACAGACATTTGGGTACCTCAGCTTTCCGATA	TTGGGATATTATTGATGA	TAGAAACGTCGCCTAGTT
Toledo_RNA2.7.18	Toledo_RNA2.7_SENSE	ATAAACAAGAGGGTAAAAAGAAAAAAGCTACAGACATTTGGGTACCTCAGCTTTCCGATAACTCGAAGAATTCAAAGTCGACGATTCCCA	TTGGGATATTATTGATGA	TAGAAACGTCGCCTAGTT
Toledo_RNA2.7.19	Toledo_RNA2.7_SENSE	CAGACATTTGGGTACCTCAGCTTTCCGATAACTCGAAGAATTCAAAGTCGACGATTCCCAACAAGAGAAAACAGAACAAAAACAAGGTCA	TTGGGATATTATTGATGA	TAGAAACGTCGCCTAGTT
Toledo_RNA2.7.20	Toledo_RNA2.7_SENSE	ACTCGAAGAATTCAAAGTCGACGATTCCCAACAAGAGAAAACAGAACAAAAACAAGGTCATTTTTATTTATCCTCATCGTCAACAACAAC	TTGGGATATTATTGATGA	TAGAAACGTCGCCTAGTT
Toledo_RNA2.7.21	Toledo_RNA2.7_SENSE	ACAAGAGAAAACAGAACAAAAACAAGGTCATTTTTATTTATCCTCATCGTCAACAACAACTACCGACAACAACGAAACACCACCAAGAAT	TTGGGATATTATTGATGA	TAGAAACGTCGCCTAGTT
Toledo_RNA2.7.22	Toledo_RNA2.7_SENSE	TTTTTATTTATCCTCATCGTCAACAACAACTACCGACAACAACGAAACACCACCAAGAATGTCAATCCGCAAGGGTGTTCCTGCCCCCTC	TTGGGATATTATTGATGA	TAGAAACGTCGCCTAGTT
Toledo_RNA2.7.23	Toledo_RNA2.7_SENSE	TACCGACAACAACGAAACACCACCAAGAATGTCAATCCGCAAGGGTGTTCCTGCCCCCTCGACGCGCCTGTCGCGATCCTCATGGCGAGG	TTGGGATATTATTGATGA	TAGAAACGTCGCCTAGTT
Toledo_RNA2.7.24	Toledo_RNA2.7_SENSE	TTCATCCGCAAGACGGAAAGAAAACAACAATAATGAGAATGAAATCACCACAACCAAGCCAGATTTCACGTCCATGAGTTTTTATTATAT	TTGGGATATTATTGATGA	TAGAAACGTCGCCTAGTT
Toledo_RNA2.7.25	Toledo_RNA2.7_SENSE	TAATGAGAATGAAATCACCACAACCAAGCCAGATTTCACGTCCATGAGTTTTTATTATATTATTATCAAAACGAAAAACAGAAAAACTGT	TTGGGATATTATTGATGA	TAGAAACGTCGCCTAGTT
Toledo_RNA2.7.26	Toledo_RNA2.7_SENSE	AGATTTCACGTCCATGAGTTTTTATTATATTATTATCAAAACGAAAAACAGAAAAACTGTCATAGATAAATATAAAAAAAATAGAAACCA	TTGGGATATTATTGATGA	TAGAAACGTCGCCTAGTT
Toledo_RNA2.7.27	Toledo_RNA2.7_SENSE	TATTATCAAAACGAAAAACAGAAAAACTGTCATAGATAAATATAAAAAAAATAGAAACCACAAACGACTACTAGTACTCCAATCTTAGAT	TTGGGATATTATTGATGA	TAGAAACGTCGCCTAGTT
Toledo_RNA2.7.28	Toledo_RNA2.7_SENSE	CATAGATAAATATAAAAAAAATAGAAACCACAAACGACTACTAGTACTCCAATCTTAGATGTATATGCTCCTAGATAAGATTTAGTATTA	TTGGGATATTATTGATGA	TAGAAACGTCGCCTAGTT
Toledo_RNA2.7.29	Toledo_RNA2.7_SENSE	CAAACGACTACTAGTACTCCAATCTTAGATGTATATGCTCCTAGATAAGATTTAGTATTACCATAATCATCGAAGAATGAAAGACGACGA	TTGGGATATTATTGATGA	TAGAAACGTCGCCTAGTT
Toledo_RNA2.7.30	Toledo_RNA2.7_SENSE	GTATATGCTCCTAGATAAGATTTAGTATTACCATAATCATCGAAGAATGAAAGACGACGATGATTCCTTACCGCTCCTGCCACCCGGTCT	TTGGGATATTATTGATGA	TAGAAACGTCGCCTAGTT
Toledo_RNA2.7.31	Toledo_RNA2.7_SENSE	CCATAATCATCGAAGAATGAAAGACGACGATGATTCCTTACCGCTCCTGCCACCCGGTCTGTATGTAGAGAGAGAAGAGAGAAAACGGTG	TTGGGATATTATTGATGA	TAGAAACGTCGCCTAGTT
Toledo_RNA2.7.32	Toledo_RNA2.7_SENSE	TGATTCCTTACCGCTCCTGCCACCCGGTCTGTATGTAGAGAGAGAAGAGAGAAAACGGTGAATCCAAGATCCCCGGGTCGGCGTCGGCAT	TTGGGATATTATTGATGA	TAGAAACGTCGCCTAGTT
Toledo_RNA2.7.33	Toledo_RNA2.7_SENSE	GTATGTAGAGAGAGAAGAGAGAAAACGGTGAATCCAAGATCCCCGGGTCGGCGTCGGCATGCCGCTGATCGCAGTGGCCCCACCTCGGCA	TTGGGATATTATTGATGA	TAGAAACGTCGCCTAGTT
Toledo_RNA2.7.34	Toledo_RNA2.7_SENSE	AATCCAAGATCCCCGGGTCGGCGTCGGCATGCCGCTGATCGCAGTGGCCCCACCTCGGCATGCCGGCGCCGGGCGAGGAATTGCTCATGA	TTGGGATATTATTGATGA	TAGAAACGTCGCCTAGTT
Toledo_RNA2.7.35	Toledo_RNA2.7_SENSE	GCCGCTGATCGCAGTGGCCCCACCTCGGCATGCCGGCGCCGGGCGAGGAATTGCTCATGAAAAAAGTATCTTTCTGTAAAAAAAGAAAAC	TTGGGATATTATTGATGA	TAGAAACGTCGCCTAGTT
Toledo_RNA2.7.36	Toledo_RNA2.7_SENSE	TGCCGGCGCCGGGCGAGGAATTGCTCATGAAAAAAGTATCTTTCTGTAAAAAAAGAAAACAATACATGATTAACCGAAAAGAAACCAACA	TTGGGATATTATTGATGA	TAGAAACGTCGCCTAGTT
Toledo_RNA2.7.37	Toledo_RNA2.7_SENSE	AAAAAGTATCTTTCTGTAAAAAAAGAAAACAATACATGATTAACCGAAAAGAAACCAACAAAAAGAACCCGAGATCAGTCGATTTCGATC	TTGGGATATTATTGATGA	TAGAAACGTCGCCTAGTT
Toledo_RNA2.7.38	Toledo_RNA2.7_SENSE	AATACATGATTAACCGAAAAGAAACCAACAAAAAGAACCCGAGATCAGTCGATTTCGATCACTACGATAAACACATGGAAGATTTCTTGA	TTGGGATATTATTGATGA	TAGAAACGTCGCCTAGTT
Toledo_RNA2.7.39	Toledo_RNA2.7_SENSE	AAAAGAACCCGAGATCAGTCGATTTCGATCACTACGATAAACACATGGAAGATTTCTTGAAAAAAGAAAAGAGAAAGAGACCACCTTCCC	TTGGGATATTATTGATGA	TAGAAACGTCGCCTAGTT
Toledo_RNA2.7.40	Toledo_RNA2.7_SENSE	ACTACGATAAACACATGGAAGATTTCTTGAAAAAAGAAAAGAGAAAGAGACCACCTTCCCGGCGGCGGACACGCTCCTCTCCGTCGCCGT	TTGGGATATTATTGATGA	TAGAAACGTCGCCTAGTT
Toledo_RNA2.7.41	Toledo_RNA2.7_SENSE	AAAAAGAAAAGAGAAAGAGACCACCTTCCCGGCGGCGGACACGCTCCTCTCCGTCGCCGTTCTGCACCATGATTCGATCAATAACAACAT	TTGGGATATTATTGATGA	TAGAAACGTCGCCTAGTT
Toledo_RNA2.7.42	Toledo_RNA2.7_SENSE	GGCGGCGGACACGCTCCTCTCCGTCGCCGTTCTGCACCATGATTCGATCAATAACAACATCATCATCGGAGACCATCTTTTAATCAATCA	TTGGGATATTATTGATGA	TAGAAACGTCGCCTAGTT
Toledo_RNA2.7.43	Toledo_RNA2.7_SENSE	TCTGCACCATGATTCGATCAATAACAACATCATCATCGGAGACCATCTTTTAATCAATCAGCGTTGCAGTAGTCGACTCCCTGGACACGA	TTGGGATATTATTGATGA	TAGAAACGTCGCCTAGTT
Toledo_RNA2.7.44	Toledo_RNA2.7_SENSE	CATCATCGGAGACCATCTTTTAATCAATCAGCGTTGCAGTAGTCGACTCCCTGGACACGAAGGAGTCATCCATTTTTATCCTCGCACTTC	TTGGGATATTATTGATGA	TAGAAACGTCGCCTAGTT
Toledo_RNA2.7.45	Toledo_RNA2.7_SENSE	GCGTTGCAGTAGTCGACTCCCTGGACACGAAGGAGTCATCCATTTTTATCCTCGCACTTCTTCGCTCTCAAAGCCGCCTTTAAAGTTGAA	TTGGGATATTATTGATGA	TAGAAACGTCGCCTAGTT
Toledo_RNA2.7.46	Toledo_RNA2.7_SENSE	AGGAGTCATCCATTTTTATCCTCGCACTTCTTCGCTCTCAAAGCCGCCTTTAAAGTTGAAATGAAAGGATGGAAACATGGAATACAGTTT	TTGGGATATTATTGATGA	TAGAAACGTCGCCTAGTT
Toledo_RNA2.7.47	Toledo_RNA2.7_SENSE	TTCGCTCTCAAAGCCGCCTTTAAAGTTGAAATGAAAGGATGGAAACATGGAATACAGTTTTAATTGCACGTATCACCATTTTACTACAAA	TTGGGATATTATTGATGA	TAGAAACGTCGCCTAGTT
Toledo_RNA2.7.48	Toledo_RNA2.7_SENSE	ATGAAAGGATGGAAACATGGAATACAGTTTTAATTGCACGTATCACCATTTTACTACAAAAAGAAAAAAAAACAACTTACACATAGTATT	TTGGGATATTATTGATGA	TAGAAACGTCGCCTAGTT
Toledo_RNA2.7.49	Toledo_RNA2.7_SENSE	TAATTGCACGTATCACCATTTTACTACAAAAAGAAAAAAAAACAACTTACACATAGTATTACCTTAGGTTTACGGATAAGTAGAGTGTAG	TTGGGATATTATTGATGA	TAGAAACGTCGCCTAGTT
Toledo_RNA2.7.50	Toledo_RNA2.7_SENSE	AAGAAAAAAAAACAACTTACACATAGTATTACCTTAGGTTTACGGATAAGTAGAGTGTAGGCGTTTTTGAAACAGTTCAGCCAATGCAAT	TTGGGATATTATTGATGA	TAGAAACGTCGCCTAGTT
Toledo_RNA2.7.51	Toledo_RNA2.7_SENSE	ACCTTAGGTTTACGGATAAGTAGAGTGTAGGCGTTTTTGAAACAGTTCAGCCAATGCAATCTTGTCTCGGCATAATCACTCTTTCTGCAT	TTGGGATATTATTGATGA	TAGAAACGTCGCCTAGTT
Toledo_RNA2.7.52	Toledo_RNA2.7_SENSE	GCGTTTTTGAAACAGTTCAGCCAATGCAATCTTGTCTCGGCATAATCACTCTTTCTGCATATAATAGTAGTAGTAGATTTATTCACATCA	TTGGGATATTATTGATGA	TAGAAACGTCGCCTAGTT
Toledo_RNA2.7.53	Toledo_RNA2.7_SENSE	CTTGTCTCGGCATAATCACTCTTTCTGCATATAATAGTAGTAGTAGATTTATTCACATCAACACAGCGAAAAACTCCAGCATCAAAGTAC	TTGGGATATTATTGATGA	TAGAAACGTCGCCTAGTT
Toledo_RNA2.7.54	Toledo_RNA2.7_SENSE	ATAATAGTAGTAGTAGATTTATTCACATCAACACAGCGAAAAACTCCAGCATCAAAGTACACCTAGAGACAGCCCTTAAAATATAGTTTG	TTGGGATATTATTGATGA	TAGAAACGTCGCCTAGTT
Toledo_RNA2.7.55	Toledo_RNA2.7_SENSE	ACACAGCGAAAAACTCCAGCATCAAAGTACACCTAGAGACAGCCCTTAAAATATAGTTTGCAGCTTTTAGATGTACTTACACCAAAGAAG	TTGGGATATTATTGATGA	TAGAAACGTCGCCTAGTT
Toledo_RNA2.7.56	Toledo_RNA2.7_SENSE	ACCTAGAGACAGCCCTTAAAATATAGTTTGCAGCTTTTAGATGTACTTACACCAAAGAAGATTACCGTCCTTACGAGAAAACAGATACTC	TTGGGATATTATTGATGA	TAGAAACGTCGCCTAGTT
Toledo_RNA2.7.57	Toledo_RNA2.7_SENSE	CAGCTTTTAGATGTACTTACACCAAAGAAGATTACCGTCCTTACGAGAAAACAGATACTCGGATATAGGAATCAAGACAGCTCTGCACTG	TTGGGATATTATTGATGA	TAGAAACGTCGCCTAGTT
Toledo_RNA2.7.58	Toledo_RNA2.7_SENSE	ATTACCGTCCTTACGAGAAAACAGATACTCGGATATAGGAATCAAGACAGCTCTGCACTGAAAACACACTCTCCTGTCACGACACCGCGC	TTGGGATATTATTGATGA	TAGAAACGTCGCCTAGTT
Toledo_RNA2.7.59	Toledo_RNA2.7_SENSE	GGATATAGGAATCAAGACAGCTCTGCACTGAAAACACACTCTCCTGTCACGACACCGCGCCACACCAGAGGCGTACGCGTGACTTCATCG	TTGGGATATTATTGATGA	TAGAAACGTCGCCTAGTT
Toledo_RNA2.7.60	Toledo_RNA2.7_SENSE	AAAACACACTCTCCTGTCACGACACCGCGCCACACCAGAGGCGTACGCGTGACTTCATCGCAACGATCCATCGTGATGTCCCTCGCAGAA	TTGGGATATTATTGATGA	TAGAAACGTCGCCTAGTT
Toledo_RNA2.7.61	Toledo_RNA2.7_SENSE	CACACCAGAGGCGTACGCGTGACTTCATCGCAACGATCCATCGTGATGTCCCTCGCAGAACCTAAAAAGACCAAAAAAAAATCTTGGACC	TTGGGATATTATTGATGA	TAGAAACGTCGCCTAGTT
Toledo_RNA2.7.62	Toledo_RNA2.7_SENSE	CAACGATCCATCGTGATGTCCCTCGCAGAACCTAAAAAGACCAAAAAAAAATCTTGGACCACAGTTGTCGATTCTTGAAGACAATATTCT	TTGGGATATTATTGATGA	TAGAAACGTCGCCTAGTT
Toledo_RNA2.7.63	Toledo_RNA2.7_SENSE	CCTAAAAAGACCAAAAAAAAATCTTGGACCACAGTTGTCGATTCTTGAAGACAATATTCTCGTGAGAACTTTGAGATTCGCACTTGAAAC	TTGGGATATTATTGATGA	TAGAAACGTCGCCTAGTT
Toledo_RNA2.7.64	Toledo_RNA2.7_SENSE	ACAGTTGTCGATTCTTGAAGACAATATTCTCGTGAGAACTTTGAGATTCGCACTTGAAACCTCTTAGGATCCACAAAAACAACAACCTCT	TTGGGATATTATTGATGA	TAGAAACGTCGCCTAGTT
Toledo_RNA2.7.65	Toledo_RNA2.7_SENSE	CGTGAGAACTTTGAGATTCGCACTTGAAACCTCTTAGGATCCACAAAAACAACAACCTCTGTATGGAAAATGCGCTATTTTATCTCAGCT	TTGGGATATTATTGATGA	TAGAAACGTCGCCTAGTT
Toledo_RNA2.7.66	Toledo_RNA2.7_SENSE	CTCTTAGGATCCACAAAAACAACAACCTCTGTATGGAAAATGCGCTATTTTATCTCAGCTTTTCTCCCAAACCTCGGTTTCTTCCTATTC	TTGGGATATTATTGATGA	TAGAAACGTCGCCTAGTT
Toledo_RNA2.7.67	Toledo_RNA2.7_SENSE	GTATGGAAAATGCGCTATTTTATCTCAGCTTTTCTCCCAAACCTCGGTTTCTTCCTATTCTTAAGTTTTCCCTAGTATATTTGCCTCCTT	TTGGGATATTATTGATGA	TAGAAACGTCGCCTAGTT
Toledo_RNA2.7.68	Toledo_RNA2.7_SENSE	TTTCTCCCAAACCTCGGTTTCTTCCTATTCTTAAGTTTTCCCTAGTATATTTGCCTCCTTATAAGAAAAGAAGCACAAGCTCGGTCGCAC	TTGGGATATTATTGATGA	TAGAAACGTCGCCTAGTT
Toledo_RNA2.7.69	Toledo_RNA2.7_SENSE	TTAAGTTTTCCCTAGTATATTTGCCTCCTTATAAGAAAAGAAGCACAAGCTCGGTCGCACGGATTATTCCTTCTGCTAATCTATTATTTT	TTGGGATATTATTGATGA	TAGAAACGTCGCCTAGTT
Toledo_RNA2.7.70	Toledo_RNA2.7_SENSE	ATAAGAAAAGAAGCACAAGCTCGGTCGCACGGATTATTCCTTCTGCTAATCTATTATTTTGTTCCTTTTTTTTTTCTTTGCCTTCACCCC	TTGGGATATTATTGATGA	TAGAAACGTCGCCTAGTT
Toledo_RNA2.7.71	Toledo_RNA2.7_SENSE	GGATTATTCCTTCTGCTAATCTATTATTTTGTTCCTTTTTTTTTTCTTTGCCTTCACCCCCTTCACTCCCTGTAGCAACACAGAGTAGTA	TTGGGATATTATTGATGA	TAGAAACGTCGCCTAGTT
Toledo_RNA4.9.0	Toledo_RNA4.9_SENSE	GGCGCAGTCCGCGGCAGGGTTCCGGCCGTGCTGCGGTCCGCACGCTGCGCCCGCTCTCGCCTGCCTCCCGCCCTACCCCCCACCCTCCCC	GAGGACTAGGAACAGACG	GACATCTAAATCTTCCAT
Toledo_RNA4.9.1	Toledo_RNA4.9_SENSE	CTGCGGTCCGCACGCTGCGCCCGCTCTCGCCTGCCTCCCGCCCTACCCCCCACCCTCCCCGGCCGAGGCCCGGCGCCGGTCCGTCCGCGG	GAGGACTAGGAACAGACG	GACATCTAAATCTTCCAT
Toledo_RNA4.9.2	Toledo_RNA4.9_SENSE	CTGCCTCCCGCCCTACCCCCCACCCTCCCCGGCCGAGGCCCGGCGCCGGTCCGTCCGCGGGCCCGTCCCACCGCCCTGGAGCACCATCCG	GAGGACTAGGAACAGACG	GACATCTAAATCTTCCAT
Toledo_RNA4.9.3	Toledo_RNA4.9_SENSE	GGCCGAGGCCCGGCGCCGGTCCGTCCGCGGGCCCGTCCCACCGCCCTGGAGCACCATCCGGGGCCGTGGGCCGGGCACCGGGCGCGGCCC	GAGGACTAGGAACAGACG	GACATCTAAATCTTCCAT
Toledo_RNA4.9.4	Toledo_RNA4.9_SENSE	GCCCGTCCCACCGCCCTGGAGCACCATCCGGGGCCGTGGGCCGGGCACCGGGCGCGGCCCGCTCCGGACCTCGGCCGGGGGTCCCTCCCC	GAGGACTAGGAACAGACG	GACATCTAAATCTTCCAT
Toledo_RNA4.9.5	Toledo_RNA4.9_SENSE	GGGCCGTGGGCCGGGCACCGGGCGCGGCCCGCTCCGGACCTCGGCCGGGGGTCCCTCCCCTCCCCCCGCTCGACCCCCCATCCGACGGCC	GAGGACTAGGAACAGACG	GACATCTAAATCTTCCAT
Toledo_RNA4.9.6	Toledo_RNA4.9_SENSE	GCTCCGGACCTCGGCCGGGGGTCCCTCCCCTCCCCCCGCTCGACCCCCCATCCGACGGCCCGGCCGGGCTGGGACCCCCGCACCGGGGTC	GAGGACTAGGAACAGACG	GACATCTAAATCTTCCAT
Toledo_RNA4.9.7	Toledo_RNA4.9_SENSE	TCCCCCCGCTCGACCCCCCATCCGACGGCCCGGCCGGGCTGGGACCCCCGCACCGGGGTCCCGGTTCCCGTCCGCGGCCCGGGGGGACCC	GAGGACTAGGAACAGACG	GACATCTAAATCTTCCAT
Toledo_RNA4.9.8	Toledo_RNA4.9_SENSE	CGGCCGGGCTGGGACCCCCGCACCGGGGTCCCGGTTCCCGTCCGCGGCCCGGGGGGACCCGAGCGGGGGCTTCCCAGCCCCACCCCGCTC	GAGGACTAGGAACAGACG	GACATCTAAATCTTCCAT
Toledo_RNA4.9.9	Toledo_RNA4.9_SENSE	CCGGTTCCCGTCCGCGGCCCGGGGGGACCCGAGCGGGGGCTTCCCAGCCCCACCCCGCTCCTCCCCGGGCTCCGGTCCGGGATCCCTCGC	GAGGACTAGGAACAGACG	GACATCTAAATCTTCCAT
Toledo_RNA4.9.10	Toledo_RNA4.9_SENSE	GAGCGGGGGCTTCCCAGCCCCACCCCGCTCCTCCCCGGGCTCCGGTCCGGGATCCCTCGCTGCTCCCGGCGACCTCCGCCGGCTTCCCGG	GAGGACTAGGAACAGACG	GACATCTAAATCTTCCAT
Toledo_RNA4.9.11	Toledo_RNA4.9_SENSE	CTCCCCGGGCTCCGGTCCGGGATCCCTCGCTGCTCCCGGCGACCTCCGCCGGCTTCCCGGTCCACCCGCCGCGGAACGGACGGGACCCGG	GAGGACTAGGAACAGACG	GACATCTAAATCTTCCAT
Toledo_RNA4.9.12	Toledo_RNA4.9_SENSE	TGCTCCCGGCGACCTCCGCCGGCTTCCCGGTCCACCCGCCGCGGAACGGACGGGACCCGGGGTCCGCGCCCTTCCCCTCCCCCCACGGGG	GAGGACTAGGAACAGACG	GACATCTAAATCTTCCAT
Toledo_RNA4.9.13	Toledo_RNA4.9_SENSE	TCCACCCGCCGCGGAACGGACGGGACCCGGGGTCCGCGCCCTTCCCCTCCCCCCACGGGGGGCTGGGTCGCGGACCCCGGTTCCTAGGCT	GAGGACTAGGAACAGACG	GACATCTAAATCTTCCAT
Toledo_RNA4.9.14	Toledo_RNA4.9_SENSE	GGTCCGCGCCCTTCCCCTCCCCCCACGGGGGGCTGGGTCGCGGACCCCGGTTCCTAGGCTCGTTCCGCGGTGGGCGACCGGGGATCCCCC	GAGGACTAGGAACAGACG	GACATCTAAATCTTCCAT
Toledo_RNA4.9.15	Toledo_RNA4.9_SENSE	GGCTGGGTCGCGGACCCCGGTTCCTAGGCTCGTTCCGCGGTGGGCGACCGGGGATCCCCCACCCAGCTCCCCTTCCCGGCTCGCCCCGCT	GAGGACTAGGAACAGACG	GACATCTAAATCTTCCAT
Toledo_RNA4.9.16	Toledo_RNA4.9_SENSE	CGTTCCGCGGTGGGCGACCGGGGATCCCCCACCCAGCTCCCCTTCCCGGCTCGCCCCGCTGGCTTTTGGGTCCCTCCGGGCTCTTTTTCC	GAGGACTAGGAACAGACG	GACATCTAAATCTTCCAT
Toledo_RNA4.9.17	Toledo_RNA4.9_SENSE	ACCCAGCTCCCCTTCCCGGCTCGCCCCGCTGGCTTTTGGGTCCCTCCGGGCTCTTTTTCCGGCTGGGGGTCGCGGCGGCCGGCCGACGAC	GAGGACTAGGAACAGACG	GACATCTAAATCTTCCAT
Toledo_RNA4.9.18	Toledo_RNA4.9_SENSE	GGCTTTTGGGTCCCTCCGGGCTCTTTTTCCGGCTGGGGGTCGCGGCGGCCGGCCGACGACGACGGTAGGTGGGCCGGGCGGACGGTGGTG	GAGGACTAGGAACAGACG	GACATCTAAATCTTCCAT
Toledo_RNA4.9.19	Toledo_RNA4.9_SENSE	GGCTGGGGGTCGCGGCGGCCGGCCGACGACGACGGTAGGTGGGCCGGGCGGACGGTGGTGGGGACGGGCGACGCCCCGGCTCGACGGCAG	GAGGACTAGGAACAGACG	GACATCTAAATCTTCCAT
Toledo_RNA4.9.20	Toledo_RNA4.9_SENSE	GACGGTAGGTGGGCCGGGCGGACGGTGGTGGGGACGGGCGACGCCCCGGCTCGACGGCAGTCGGCCCCGGAGGGTTGGGGGCTGGGGGCC	GAGGACTAGGAACAGACG	GACATCTAAATCTTCCAT
Toledo_RNA4.9.21	Toledo_RNA4.9_SENSE	GGGACGGGCGACGCCCCGGCTCGACGGCAGTCGGCCCCGGAGGGTTGGGGGCTGGGGGCCCAGTCAGGAGCTCCGGGAGCGGGGTCGACC	GAGGACTAGGAACAGACG	GACATCTAAATCTTCCAT
Toledo_RNA4.9.22	Toledo_RNA4.9_SENSE	TCGGCCCCGGAGGGTTGGGGGCTGGGGGCCCAGTCAGGAGCTCCGGGAGCGGGGTCGACCGCGACGGCTTCCGGGTCTCGCGGCGGCTCC	GAGGACTAGGAACAGACG	GACATCTAAATCTTCCAT
Toledo_RNA4.9.23	Toledo_RNA4.9_SENSE	CAGTCAGGAGCTCCGGGAGCGGGGTCGACCGCGACGGCTTCCGGGTCTCGCGGCGGCTCCCTCTCGGTGGCTCCGGTTGGGCTCCCCTCC	GAGGACTAGGAACAGACG	GACATCTAAATCTTCCAT
Toledo_RNA4.9.24	Toledo_RNA4.9_SENSE	GCGACGGCTTCCGGGTCTCGCGGCGGCTCCCTCTCGGTGGCTCCGGTTGGGCTCCCCTCCCCCCTCTCGAGGGTCCGGTCGCCGGTCGTG	GAGGACTAGGAACAGACG	GACATCTAAATCTTCCAT
Toledo_RNA4.9.25	Toledo_RNA4.9_SENSE	CTCTCGGTGGCTCCGGTTGGGCTCCCCTCCCCCCTCTCGAGGGTCCGGTCGCCGGTCGTGGCCGGGGGTCCCTCGGCCTAGCCGTCGGCT	GAGGACTAGGAACAGACG	GACATCTAAATCTTCCAT
Toledo_RNA4.9.26	Toledo_RNA4.9_SENSE	CCCCTCTCGAGGGTCCGGTCGCCGGTCGTGGCCGGGGGTCCCTCGGCCTAGCCGTCGGCTCTCGGTCCGCCTTACCCTGGGCGTTGGCCG	GAGGACTAGGAACAGACG	GACATCTAAATCTTCCAT
Toledo_RNA4.9.27	Toledo_RNA4.9_SENSE	GCCGGGGGTCCCTCGGCCTAGCCGTCGGCTCTCGGTCCGCCTTACCCTGGGCGTTGGCCGGTCCCGTGACGCTCCCCTCCCCCACTGCTC	GAGGACTAGGAACAGACG	GACATCTAAATCTTCCAT
Toledo_RNA4.9.28	Toledo_RNA4.9_SENSE	CTCGGTCCGCCTTACCCTGGGCGTTGGCCGGTCCCGTGACGCTCCCCTCCCCCACTGCTCCCCAAAAACTCCGCCCGAACCGTCGCGGCT	GAGGACTAGGAACAGACG	GACATCTAAATCTTCCAT
Toledo_RNA4.9.29	Toledo_RNA4.9_SENSE	GTCCCGTGACGCTCCCCTCCCCCACTGCTCCCCAAAAACTCCGCCCGAACCGTCGCGGCTTGCTGGCCCTGGGCGTGGTCCCCCCACTCC	GAGGACTAGGAACAGACG	GACATCTAAATCTTCCAT
Toledo_RNA4.9.30	Toledo_RNA4.9_SENSE	CCCAAAAACTCCGCCCGAACCGTCGCGGCTTGCTGGCCCTGGGCGTGGTCCCCCCACTCCCCTCCCCCCATCGGCCGCCCAGCCGGGGTC	GAGGACTAGGAACAGACG	GACATCTAAATCTTCCAT
Toledo_RNA4.9.31	Toledo_RNA4.9_SENSE	TGCTGGCCCTGGGCGTGGTCCCCCCACTCCCCTCCCCCCATCGGCCGCCCAGCCGGGGTCGGCGCCTCGGACCCCACTAGGCTGTGGCGT	GAGGACTAGGAACAGACG	GACATCTAAATCTTCCAT
Toledo_RNA4.9.32	Toledo_RNA4.9_SENSE	CCTCCCCCCATCGGCCGCCCAGCCGGGGTCGGCGCCTCGGACCCCACTAGGCTGTGGCGTGTGTGCTGGCCGATGCGGCGGTGAGGTTGG	GAGGACTAGGAACAGACG	GACATCTAAATCTTCCAT
Toledo_RNA4.9.33	Toledo_RNA4.9_SENSE	GGCGCCTCGGACCCCACTAGGCTGTGGCGTGTGTGCTGGCCGATGCGGCGGTGAGGTTGGGTGTGGCCGGAAGCGCTCGGGGTCGACGGT	GAGGACTAGGAACAGACG	GACATCTAAATCTTCCAT
Toledo_RNA4.9.34	Toledo_RNA4.9_SENSE	GTGTGCTGGCCGATGCGGCGGTGAGGTTGGGTGTGGCCGGAAGCGCTCGGGGTCGACGGTGGGCCGCCATGACACCTCAATTGCCGTTAG	GAGGACTAGGAACAGACG	GACATCTAAATCTTCCAT
Toledo_RNA4.9.35	Toledo_RNA4.9_SENSE	GTGTGGCCGGAAGCGCTCGGGGTCGACGGTGGGCCGCCATGACACCTCAATTGCCGTTAGTACGCCCCTCCATAATCACTGTCCCCACAC	GAGGACTAGGAACAGACG	GACATCTAAATCTTCCAT
Toledo_RNA4.9.36	Toledo_RNA4.9_SENSE	GGGCCGCCATGACACCTCAATTGCCGTTAGTACGCCCCTCCATAATCACTGTCCCCACACGATGGGCCCGGCAGGTCGCCCAACGTTGGT	GAGGACTAGGAACAGACG	GACATCTAAATCTTCCAT
Toledo_RNA4.9.37	Toledo_RNA4.9_SENSE	TACGCCCCTCCATAATCACTGTCCCCACACGATGGGCCCGGCAGGTCGCCCAACGTTGGTTCAGGCCCAGTCGGGTTTTTCCCCGGTACG	GAGGACTAGGAACAGACG	GACATCTAAATCTTCCAT
Toledo_RNA4.9.38	Toledo_RNA4.9_SENSE	GATGGGCCCGGCAGGTCGCCCAACGTTGGTTCAGGCCCAGTCGGGTTTTTCCCCGGTACGAACGCACGTCCCCGTGGGCTCCACGCGTTT	GAGGACTAGGAACAGACG	GACATCTAAATCTTCCAT
Toledo_RNA4.9.39	Toledo_RNA4.9_SENSE	TCAGGCCCAGTCGGGTTTTTCCCCGGTACGAACGCACGTCCCCGTGGGCTCCACGCGTTTTCCACCCTTTCCTGGAGGGGTCCGGAACAC	GAGGACTAGGAACAGACG	GACATCTAAATCTTCCAT
Toledo_RNA4.9.40	Toledo_RNA4.9_SENSE	AACGCACGTCCCCGTGGGCTCCACGCGTTTTCCACCCTTTCCTGGAGGGGTCCGGAACACCGTGAATCCACAGGGAGGGTCCCGGCACGA	GAGGACTAGGAACAGACG	GACATCTAAATCTTCCAT
Toledo_RNA4.9.41	Toledo_RNA4.9_SENSE	TCCACCCTTTCCTGGAGGGGTCCGGAACACCGTGAATCCACAGGGAGGGTCCCGGCACGAGCCGAGGAGACCACGACCGTCCCACCCGGC	GAGGACTAGGAACAGACG	GACATCTAAATCTTCCAT
Toledo_RNA4.9.42	Toledo_RNA4.9_SENSE	CGTGAATCCACAGGGAGGGTCCCGGCACGAGCCGAGGAGACCACGACCGTCCCACCCGGCGTGTCGACTCGTCCGAGACCCGGGAAGGGA	GAGGACTAGGAACAGACG	GACATCTAAATCTTCCAT
Toledo_RNA4.9.43	Toledo_RNA4.9_SENSE	GCCGAGGAGACCACGACCGTCCCACCCGGCGTGTCGACTCGTCCGAGACCCGGGAAGGGAACAGGCCCCACCTTTTTTTTCCCTTCTCCG	GAGGACTAGGAACAGACG	GACATCTAAATCTTCCAT
Toledo_RNA4.9.44	Toledo_RNA4.9_SENSE	GTGTCGACTCGTCCGAGACCCGGGAAGGGAACAGGCCCCACCTTTTTTTTCCCTTCTCCGATTTGCCGTGGAAAACCCGTGAACCGATAC	GAGGACTAGGAACAGACG	GACATCTAAATCTTCCAT
Toledo_RNA4.9.45	Toledo_RNA4.9_SENSE	ACAGGCCCCACCTTTTTTTTCCCTTCTCCGATTTGCCGTGGAAAACCCGTGAACCGATACGGGTGCAGACGGCCGAAAAAATTCGTGACG	GAGGACTAGGAACAGACG	GACATCTAAATCTTCCAT
Toledo_RNA4.9.46	Toledo_RNA4.9_SENSE	ATTTGCCGTGGAAAACCCGTGAACCGATACGGGTGCAGACGGCCGAAAAAATTCGTGACGGCAATACGACGACAGGGCGTGATTTTATCC	GAGGACTAGGAACAGACG	GACATCTAAATCTTCCAT
Toledo_RNA4.9.47	Toledo_RNA4.9_SENSE	GGGTGCAGACGGCCGAAAAAATTCGTGACGGCAATACGACGACAGGGCGTGATTTTATCCCCCATCCGACAAAACCGTGTCCCTCAAAAT	GAGGACTAGGAACAGACG	GACATCTAAATCTTCCAT
Toledo_RNA4.9.48	Toledo_RNA4.9_SENSE	GCAATACGACGACAGGGCGTGATTTTATCCCCCATCCGACAAAACCGTGTCCCTCAAAATTCCCCACCTTTCTCTGTTCAAATGGCCCCG	GAGGACTAGGAACAGACG	GACATCTAAATCTTCCAT
Toledo_RNA4.9.49	Toledo_RNA4.9_SENSE	CCCATCCGACAAAACCGTGTCCCTCAAAATTCCCCACCTTTCTCTGTTCAAATGGCCCCGAAACTGTAAAACACCGTTTGACCGCACCCC	GAGGACTAGGAACAGACG	GACATCTAAATCTTCCAT
Toledo_RNA4.9.50	Toledo_RNA4.9_SENSE	TCCCCACCTTTCTCTGTTCAAATGGCCCCGAAACTGTAAAACACCGTTTGACCGCACCCCAACCGGCGCCATCTTGGTGACCTTCTCGAC	GAGGACTAGGAACAGACG	GACATCTAAATCTTCCAT
Toledo_RNA4.9.51	Toledo_RNA4.9_SENSE	AAACTGTAAAACACCGTTTGACCGCACCCCAACCGGCGCCATCTTGGTGACCTTCTCGACGGTTCTCTCGCTCGTCATGCCGTTCTGAGC	GAGGACTAGGAACAGACG	GACATCTAAATCTTCCAT
Toledo_RNA4.9.52	Toledo_RNA4.9_SENSE	AACCGGCGCCATCTTGGTGACCTTCTCGACGGTTCTCTCGCTCGTCATGCCGTTCTGAGCTCCGACATGGCGGACGAGAGAAAATGGCGT	GAGGACTAGGAACAGACG	GACATCTAAATCTTCCAT
Toledo_RNA4.9.53	Toledo_RNA4.9_SENSE	GGTTCTCTCGCTCGTCATGCCGTTCTGAGCTCCGACATGGCGGACGAGAGAAAATGGCGTCGAGAGCCGAGGAGCGTTTTCGCTCCAGGC	GAGGACTAGGAACAGACG	GACATCTAAATCTTCCAT
Toledo_RNA4.9.54	Toledo_RNA4.9_SENSE	TCCGACATGGCGGACGAGAGAAAATGGCGTCGAGAGCCGAGGAGCGTTTTCGCTCCAGGCGGGTAAAAAAATAGCACGATAACTTTTCTG	GAGGACTAGGAACAGACG	GACATCTAAATCTTCCAT
Toledo_RNA4.9.55	Toledo_RNA4.9_SENSE	CGAGAGCCGAGGAGCGTTTTCGCTCCAGGCGGGTAAAAAAATAGCACGATAACTTTTCTGTGCTTTTTTGAGACGTTTTTGAAGAGCTTT	GAGGACTAGGAACAGACG	GACATCTAAATCTTCCAT
Toledo_RNA4.9.56	Toledo_RNA4.9_SENSE	GGGTAAAAAAATAGCACGATAACTTTTCTGTGCTTTTTTGAGACGTTTTTGAAGAGCTTTTTTTCTGCTCAGAGCGAAAAAATGATAGCC	GAGGACTAGGAACAGACG	GACATCTAAATCTTCCAT
Toledo_RNA4.9.57	Toledo_RNA4.9_SENSE	TGCTTTTTTGAGACGTTTTTGAAGAGCTTTTTTTCTGCTCAGAGCGAAAAAATGATAGCCCTGAAAATCTCGACGAGTCTGGCCGAGCGG	GAGGACTAGGAACAGACG	GACATCTAAATCTTCCAT
Toledo_RNA4.9.58	Toledo_RNA4.9_SENSE	TTTTCTGCTCAGAGCGAAAAAATGATAGCCCTGAAAATCTCGACGAGTCTGGCCGAGCGGCGCCATCTTGGAGGAGGGGCGAGTCGCGGG	GAGGACTAGGAACAGACG	GACATCTAAATCTTCCAT
Toledo_RNA4.9.59	Toledo_RNA4.9_SENSE	CTGAAAATCTCGACGAGTCTGGCCGAGCGGCGCCATCTTGGAGGAGGGGCGAGTCGCGGGCACCCCCTCGGTACCCCCTGGCCGAGGCGA	GAGGACTAGGAACAGACG	GACATCTAAATCTTCCAT
Toledo_RNA4.9.60	Toledo_RNA4.9_SENSE	CGCCATCTTGGAGGAGGGGCGAGTCGCGGGCACCCCCTCGGTACCCCCTGGCCGAGGCGAGTCCGCGATCGCCGCCTGTTCCGTGATGCT	GAGGACTAGGAACAGACG	GACATCTAAATCTTCCAT
Toledo_RNA4.9.61	Toledo_RNA4.9_SENSE	CACCCCCTCGGTACCCCCTGGCCGAGGCGAGTCCGCGATCGCCGCCTGTTCCGTGATGCTACCTAGAGGGCGCCGTCGAGGCGACTCTTC	GAGGACTAGGAACAGACG	GACATCTAAATCTTCCAT
Toledo_RNA4.9.62	Toledo_RNA4.9_SENSE	GTCCGCGATCGCCGCCTGTTCCGTGATGCTACCTAGAGGGCGCCGTCGAGGCGACTCTTCCTGTTTTCGCCCTGAGGGCTAACTGTCGCT	GAGGACTAGGAACAGACG	GACATCTAAATCTTCCAT
Toledo_RNA4.9.63	Toledo_RNA4.9_SENSE	ACCTAGAGGGCGCCGTCGAGGCGACTCTTCCTGTTTTCGCCCTGAGGGCTAACTGTCGCTGACGTCAAACCATCTCGTGCTCGCTGAGTC	GAGGACTAGGAACAGACG	GACATCTAAATCTTCCAT
Toledo_RNA4.9.64	Toledo_RNA4.9_SENSE	CTGTTTTCGCCCTGAGGGCTAACTGTCGCTGACGTCAAACCATCTCGTGCTCGCTGAGTCACATCCGGTTGTTGACAAGCGATGGAGGAC	GAGGACTAGGAACAGACG	GACATCTAAATCTTCCAT
Toledo_RNA4.9.65	Toledo_RNA4.9_SENSE	GACGTCAAACCATCTCGTGCTCGCTGAGTCACATCCGGTTGTTGACAAGCGATGGAGGACCGCACCCAAAGTGCGCCCTCTAGTCATCGC	GAGGACTAGGAACAGACG	GACATCTAAATCTTCCAT
Toledo_RNA4.9.66	Toledo_RNA4.9_SENSE	ACATCCGGTTGTTGACAAGCGATGGAGGACCGCACCCAAAGTGCGCCCTCTAGTCATCGCGCCTGACCCCTTTTATAAACTGCTCGAAGA	GAGGACTAGGAACAGACG	GACATCTAAATCTTCCAT
Toledo_RNA4.9.67	Toledo_RNA4.9_SENSE	CGCACCCAAAGTGCGCCCTCTAGTCATCGCGCCTGACCCCTTTTATAAACTGCTCGAAGAAAAGAACACCTTATGTGAAAAAATACAGAA	GAGGACTAGGAACAGACG	GACATCTAAATCTTCCAT
Toledo_RNA4.9.68	Toledo_RNA4.9_SENSE	GCCTGACCCCTTTTATAAACTGCTCGAAGAAAAGAACACCTTATGTGAAAAAATACAGAATGATGACAAGTTCATCCAACACAACCGCTC	GAGGACTAGGAACAGACG	GACATCTAAATCTTCCAT
Toledo_RNA4.9.69	Toledo_RNA4.9_SENSE	AAAGAACACCTTATGTGAAAAAATACAGAATGATGACAAGTTCATCCAACACAACCGCTCAACAACGCCATATCTATCAGTGTCCAAAAA	GAGGACTAGGAACAGACG	GACATCTAAATCTTCCAT
Toledo_RNA4.9.70	Toledo_RNA4.9_SENSE	TGATGACAAGTTCATCCAACACAACCGCTCAACAACGCCATATCTATCAGTGTCCAAAAACTATCTTCTATCCTTTGAAACTATAAATGC	GAGGACTAGGAACAGACG	GACATCTAAATCTTCCAT
Toledo_RNA4.9.71	Toledo_RNA4.9_SENSE	AACAACGCCATATCTATCAGTGTCCAAAAACTATCTTCTATCCTTTGAAACTATAAATGCTGCCTATATACATATTTAGTATCCAAGACT	GAGGACTAGGAACAGACG	GACATCTAAATCTTCCAT
Toledo_RNA4.9.72	Toledo_RNA4.9_SENSE	CTATCTTCTATCCTTTGAAACTATAAATGCTGCCTATATACATATTTAGTATCCAAGACTCTTACCACGTAGACGAAAAGAAGTGATACA	GAGGACTAGGAACAGACG	GACATCTAAATCTTCCAT
Toledo_RNA4.9.73	Toledo_RNA4.9_SENSE	TGCCTATATACATATTTAGTATCCAAGACTCTTACCACGTAGACGAAAAGAAGTGATACAATGATCTTGACGTGTATCGTCTATATCGTG	GAGGACTAGGAACAGACG	GACATCTAAATCTTCCAT
Toledo_RNA4.9.74	Toledo_RNA4.9_SENSE	CTTACCACGTAGACGAAAAGAAGTGATACAATGATCTTGACGTGTATCGTCTATATCGTGCTAGATATATTCAGATAAGACGCGCAAACC	GAGGACTAGGAACAGACG	GACATCTAAATCTTCCAT
Toledo_RNA4.9.75	Toledo_RNA4.9_SENSE	ATGATCTTGACGTGTATCGTCTATATCGTGCTAGATATATTCAGATAAGACGCGCAAACCATAGATTTCTCATCAGTATCATGAAAGACC	GAGGACTAGGAACAGACG	GACATCTAAATCTTCCAT
Toledo_RNA4.9.76	Toledo_RNA4.9_SENSE	CTAGATATATTCAGATAAGACGCGCAAACCATAGATTTCTCATCAGTATCATGAAAGACCTATAGCTCTATATACGAACCTAGTCATTTT	GAGGACTAGGAACAGACG	GACATCTAAATCTTCCAT
Toledo_RNA4.9.77	Toledo_RNA4.9_SENSE	ATAGATTTCTCATCAGTATCATGAAAGACCTATAGCTCTATATACGAACCTAGTCATTTTAGGACAGCCGCCGGAGAAGCCGACGAGGGA	GAGGACTAGGAACAGACG	GACATCTAAATCTTCCAT
Toledo_RNA4.9.78	Toledo_RNA4.9_SENSE	TATAGCTCTATATACGAACCTAGTCATTTTAGGACAGCCGCCGGAGAAGCCGACGAGGGATCGGGCGGGTGCAGCCAGAACCTCACGCCC	GAGGACTAGGAACAGACG	GACATCTAAATCTTCCAT
Toledo_RNA4.9.79	Toledo_RNA4.9_SENSE	AACCTGCGTTTGGGTGCGCTAAGCCCCGGACTGGGACGTAGCCGGCGTCCGGCACCTATATTTTTCTATTTTTTTTTTTTTTTTTTTTTA	GAGGACTAGGAACAGACG	GACATCTAAATCTTCCAT
Toledo_RNA4.9.80	Toledo_RNA4.9_SENSE	CTGGGACGTAGCCGGCGTCCGGCACCTATATTTTTCTATTTTTTTTTTTTTTTTTTTTTACAAAATATATGATGAACCAAGAATAAAACT	GAGGACTAGGAACAGACG	GACATCTAAATCTTCCAT
Toledo_RNA4.9.81	Toledo_RNA4.9_SENSE	TTTTTCTATTTTTTTTTTTTTTTTTTTTTACAAAATATATGATGAACCAAGAATAAAACTCTAGCTCTCGTCTATTTTTAATATGCTCTA	GAGGACTAGGAACAGACG	GACATCTAAATCTTCCAT
Toledo_RNA4.9.82	Toledo_RNA4.9_SENSE	CAAAATATATGATGAACCAAGAATAAAACTCTAGCTCTCGTCTATTTTTAATATGCTCTACTTAAAACCTTTTTAATGACAGAATGAACT	GAGGACTAGGAACAGACG	GACATCTAAATCTTCCAT
Toledo_RNA4.9.83	Toledo_RNA4.9_SENSE	CTAGCTCTCGTCTATTTTTAATATGCTCTACTTAAAACCTTTTTAATGACAGAATGAACTCCATGTTATACGCTCTTTATATAGTTTCTC	GAGGACTAGGAACAGACG	GACATCTAAATCTTCCAT
Toledo_RNA4.9.84	Toledo_RNA4.9_SENSE	CTTAAAACCTTTTTAATGACAGAATGAACTCCATGTTATACGCTCTTTATATAGTTTCTCTGCACTAACCTTTAAAACCGTATCCTTCCC	GAGGACTAGGAACAGACG	GACATCTAAATCTTCCAT
Toledo_RNA4.9.85	Toledo_RNA4.9_SENSE	CCATGTTATACGCTCTTTATATAGTTTCTCTGCACTAACCTTTAAAACCGTATCCTTCCCTGTTGTACAAATCATCTTTTGATACACAAT	GAGGACTAGGAACAGACG	GACATCTAAATCTTCCAT
Toledo_RNA4.9.86	Toledo_RNA4.9_SENSE	TGCACTAACCTTTAAAACCGTATCCTTCCCTGTTGTACAAATCATCTTTTGATACACAATGATGACCTGATATCCCTCCATATATATGAT	GAGGACTAGGAACAGACG	GACATCTAAATCTTCCAT
Toledo_RNA4.9.87	Toledo_RNA4.9_SENSE	TGTTGTACAAATCATCTTTTGATACACAATGATGACCTGATATCCCTCCATATATATGATCGGATATTATTCCGTTAGACTTGTCCTCCT	GAGGACTAGGAACAGACG	GACATCTAAATCTTCCAT
Toledo_RNA4.9.88	Toledo_RNA4.9_SENSE	GATGACCTGATATCCCTCCATATATATGATCGGATATTATTCCGTTAGACTTGTCCTCCTTTTTTTTTCCTCATCTCCTGTATCTGGAGA	GAGGACTAGGAACAGACG	GACATCTAAATCTTCCAT
Toledo_RNA4.9.89	Toledo_RNA4.9_SENSE	CGGATATTATTCCGTTAGACTTGTCCTCCTTTTTTTTTCCTCATCTCCTGTATCTGGAGATATATGTTGACCACCACCGCCATGACCACC	GAGGACTAGGAACAGACG	GACATCTAAATCTTCCAT
Toledo_RNA4.9.90	Toledo_RNA4.9_SENSE	TTTTTTTTCCTCATCTCCTGTATCTGGAGATATATGTTGACCACCACCGCCATGACCACCAAAAAGCTAGCCGTCACGACTAGAAATGTG	GAGGACTAGGAACAGACG	GACATCTAAATCTTCCAT
Toledo_RNA4.9.91	Toledo_RNA4.9_SENSE	TATATGTTGACCACCACCGCCATGACCACCAAAAAGCTAGCCGTCACGACTAGAAATGTGTAGGATTCGGACTTTCCGTTCGAGAAGAAA	GAGGACTAGGAACAGACG	GACATCTAAATCTTCCAT
Toledo_RNA4.9.92	Toledo_RNA4.9_SENSE	AAAAAGCTAGCCGTCACGACTAGAAATGTGTAGGATTCGGACTTTCCGTTCGAGAAGAAAGAGACCGCGTCTCTGGACGCTCTTTTTGTC	GAGGACTAGGAACAGACG	GACATCTAAATCTTCCAT
Toledo_RNA4.9.93	Toledo_RNA4.9_SENSE	TAGGATTCGGACTTTCCGTTCGAGAAGAAAGAGACCGCGTCTCTGGACGCTCTTTTTGTCGGTCTGAATCGACCCGGGATACGTAAGAGA	GAGGACTAGGAACAGACG	GACATCTAAATCTTCCAT
Toledo_RNA4.9.94	Toledo_RNA4.9_SENSE	GAGACCGCGTCTCTGGACGCTCTTTTTGTCGGTCTGAATCGACCCGGGATACGTAAGAGAGCGGCCCTACATCGGGGGGCGCTCGAGACC	GAGGACTAGGAACAGACG	GACATCTAAATCTTCCAT
Toledo_RNA4.9.95	Toledo_RNA4.9_SENSE	GGTCTGAATCGACCCGGGATACGTAAGAGAGCGGCCCTACATCGGGGGGCGCTCGAGACCGACGACGTTCCATCTGACCAGAAAAAAAAA	GAGGACTAGGAACAGACG	GACATCTAAATCTTCCAT
Toledo_RNA4.9.96	Toledo_RNA4.9_SENSE	GCGGCCCTACATCGGGGGGCGCTCGAGACCGACGACGTTCCATCTGACCAGAAAAAAAAAAGGCACCCCTCGGTGGCGACCTCTCACCAT	GAGGACTAGGAACAGACG	GACATCTAAATCTTCCAT
Toledo_RNA4.9.97	Toledo_RNA4.9_SENSE	GACGACGTTCCATCTGACCAGAAAAAAAAAAGGCACCCCTCGGTGGCGACCTCTCACCATCGTTTGCCCGTCCGCCCGTCCTTCGTAGCC	GAGGACTAGGAACAGACG	GACATCTAAATCTTCCAT
Toledo_RNA4.9.98	Toledo_RNA4.9_SENSE	AGGCACCCCTCGGTGGCGACCTCTCACCATCGTTTGCCCGTCCGCCCGTCCTTCGTAGCCATCATCATCTCAGGCTCTATCGGTACCATC	GAGGACTAGGAACAGACG	GACATCTAAATCTTCCAT
Toledo_RNA4.9.99	Toledo_RNA4.9_SENSE	CGTTTGCCCGTCCGCCCGTCCTTCGTAGCCATCATCATCTCAGGCTCTATCGGTACCATCGTTGTCATCTGAAAAAAAAAACTGCCTCAC	GAGGACTAGGAACAGACG	GACATCTAAATCTTCCAT
Toledo_RNA4.9.100	Toledo_RNA4.9_SENSE	ATCATCATCTCAGGCTCTATCGGTACCATCGTTGTCATCTGAAAAAAAAAACTGCCTCACCCACCTGCGTAAAAACACCATCTTTCCGGA	GAGGACTAGGAACAGACG	GACATCTAAATCTTCCAT
Toledo_RNA4.9.101	Toledo_RNA4.9_SENSE	GTTGTCATCTGAAAAAAAAAACTGCCTCACCCACCTGCGTAAAAACACCATCTTTCCGGAGGTGCGGTAAGACGGGCAAATACGGTCGTG	GAGGACTAGGAACAGACG	GACATCTAAATCTTCCAT
Toledo_RNA4.9.102	Toledo_RNA4.9_SENSE	CCACCTGCGTAAAAACACCATCTTTCCGGAGGTGCGGTAAGACGGGCAAATACGGTCGTGCCGAGGCAAAAAAAAACGCACCATCGACAC	GAGGACTAGGAACAGACG	GACATCTAAATCTTCCAT
Toledo_RNA4.9.103	Toledo_RNA4.9_SENSE	GGTGCGGTAAGACGGGCAAATACGGTCGTGCCGAGGCAAAAAAAAACGCACCATCGACACCACACCCTCATGAGCACCACCTGTCGGTGT	GAGGACTAGGAACAGACG	GACATCTAAATCTTCCAT
Toledo_RNA4.9.104	Toledo_RNA4.9_SENSE	CCGAGGCAAAAAAAAACGCACCATCGACACCACACCCTCATGAGCACCACCTGTCGGTGTTGGTCGTCCTCCATCGTTCTCTACGAACAT	GAGGACTAGGAACAGACG	GACATCTAAATCTTCCAT
Toledo_RNA4.9.105	Toledo_RNA4.9_SENSE	CACACCCTCATGAGCACCACCTGTCGGTGTTGGTCGTCCTCCATCGTTCTCTACGAACATCTCGACGCCCGGGTGACGGACGACGGCAAG	GAGGACTAGGAACAGACG	GACATCTAAATCTTCCAT
Toledo_RNA4.9.106	Toledo_RNA4.9_SENSE	TGGTCGTCCTCCATCGTTCTCTACGAACATCTCGACGCCCGGGTGACGGACGACGGCAAGACGTCCCGGAGAAGACGGTGTTCTCTCGGG	GAGGACTAGGAACAGACG	GACATCTAAATCTTCCAT
Toledo_RNA4.9.107	Toledo_RNA4.9_SENSE	CTCGACGCCCGGGTGACGGACGACGGCAAGACGTCCCGGAGAAGACGGTGTTCTCTCGGGCGGTACGCTCTCTGGATCTATAATATCTAT	GAGGACTAGGAACAGACG	GACATCTAAATCTTCCAT
Toledo_RNA4.9.108	Toledo_RNA4.9_SENSE	ACGTCCCGGAGAAGACGGTGTTCTCTCGGGCGGTACGCTCTCTGGATCTATAATATCTATAGTAGCTAAACGAGACTGTGAGTACGACGA	GAGGACTAGGAACAGACG	GACATCTAAATCTTCCAT
Toledo_RNA4.9.109	Toledo_RNA4.9_SENSE	CGGTACGCTCTCTGGATCTATAATATCTATAGTAGCTAAACGAGACTGTGAGTACGACGAACCACATCATCTTTTTTTTATGTTGCTTCT	GAGGACTAGGAACAGACG	GACATCTAAATCTTCCAT
Toledo_RNA4.9.110	Toledo_RNA4.9_SENSE	AGTAGCTAAACGAGACTGTGAGTACGACGAACCACATCATCTTTTTTTTATGTTGCTTCTTTAGAAAATGACTTATGTCGACGACACTCG	GAGGACTAGGAACAGACG	GACATCTAAATCTTCCAT
Toledo_RNA4.9.111	Toledo_RNA4.9_SENSE	ACCACATCATCTTTTTTTTATGTTGCTTCTTTAGAAAATGACTTATGTCGACGACACTCGGCATCAGCCATCTCGTGAAACACGCTCGCT	GAGGACTAGGAACAGACG	GACATCTAAATCTTCCAT
Toledo_RNA4.9.112	Toledo_RNA4.9_SENSE	TTAGAAAATGACTTATGTCGACGACACTCGGCATCAGCCATCTCGTGAAACACGCTCGCTTTTCGTCTCTCCAAGGAACACTGGGTCCGC	GAGGACTAGGAACAGACG	GACATCTAAATCTTCCAT
Toledo_RNA4.9.113	Toledo_RNA4.9_SENSE	GCATCAGCCATCTCGTGAAACACGCTCGCTTTTCGTCTCTCCAAGGAACACTGGGTCCGCTGAAAGGGACCGTGTACCGACCAAAGCAAA	GAGGACTAGGAACAGACG	GACATCTAAATCTTCCAT
Toledo_RNA4.9.114	Toledo_RNA4.9_SENSE	TTTCGTCTCTCCAAGGAACACTGGGTCCGCTGAAAGGGACCGTGTACCGACCAAAGCAAAAAACACACACGTAGTAACATGATCAACCAC	GAGGACTAGGAACAGACG	GACATCTAAATCTTCCAT
Toledo_RNA4.9.115	Toledo_RNA4.9_SENSE	TGAAAGGGACCGTGTACCGACCAAAGCAAAAAACACACACGTAGTAACATGATCAACCACGTCTGAATGACACGAAAACACAATCGTATA	GAGGACTAGGAACAGACG	GACATCTAAATCTTCCAT
Toledo_RNA4.9.116	Toledo_RNA4.9_SENSE	AAACACACACGTAGTAACATGATCAACCACGTCTGAATGACACGAAAACACAATCGTATAACGCTCTATTCATGGAACGAACTTGGAATA	GAGGACTAGGAACAGACG	GACATCTAAATCTTCCAT
Toledo_RNA4.9.117	Toledo_RNA4.9_SENSE	GTCTGAATGACACGAAAACACAATCGTATAACGCTCTATTCATGGAACGAACTTGGAATAAAAAAACCATCGCAGGCCAGAGGCTAAGCC	GAGGACTAGGAACAGACG	GACATCTAAATCTTCCAT
Toledo_RNA4.9.118	Toledo_RNA4.9_SENSE	ACGCTCTATTCATGGAACGAACTTGGAATAAAAAAACCATCGCAGGCCAGAGGCTAAGCCGAAACCGTCCGGGGAAGCGGGCGCGAGTTT	GAGGACTAGGAACAGACG	GACATCTAAATCTTCCAT
Toledo_RNA4.9.119	Toledo_RNA4.9_SENSE	AAAAAACCATCGCAGGCCAGAGGCTAAGCCGAAACCGTCCGGGGAAGCGGGCGCGAGTTTTCCGACTTAGTCTCTGGTGCTCGTTGAGCC	GAGGACTAGGAACAGACG	GACATCTAAATCTTCCAT
Toledo_RNA4.9.120	Toledo_RNA4.9_SENSE	GAAACCGTCCGGGGAAGCGGGCGCGAGTTTTCCGACTTAGTCTCTGGTGCTCGTTGAGCCTCTTTTTTTTTTCCTGATTCTCTGAAGAAT	GAGGACTAGGAACAGACG	GACATCTAAATCTTCCAT
Toledo_RNA4.9.121	Toledo_RNA4.9_SENSE	TCCGACTTAGTCTCTGGTGCTCGTTGAGCCTCTTTTTTTTTTCCTGATTCTCTGAAGAATCACCGTCACAGCCCTATGACGCGAAATCAA	GAGGACTAGGAACAGACG	GACATCTAAATCTTCCAT
Toledo_RNA4.9.122	Toledo_RNA4.9_SENSE	TCTTTTTTTTTTCCTGATTCTCTGAAGAATCACCGTCACAGCCCTATGACGCGAAATCAATTGCTAGAACATAAACGTTCTCAACAGGTA	GAGGACTAGGAACAGACG	GACATCTAAATCTTCCAT
Toledo_RNA4.9.123	Toledo_RNA4.9_SENSE	CACCGTCACAGCCCTATGACGCGAAATCAATTGCTAGAACATAAACGTTCTCAACAGGTATGAAATGAACAAACTAGATGATGCTATAAC	GAGGACTAGGAACAGACG	GACATCTAAATCTTCCAT
Toledo_RNA4.9.124	Toledo_RNA4.9_SENSE	TTGCTAGAACATAAACGTTCTCAACAGGTATGAAATGAACAAACTAGATGATGCTATAACCTTATATTGTGTGTATATAGATAGGTGTGA	GAGGACTAGGAACAGACG	GACATCTAAATCTTCCAT
Toledo_RNA4.9.125	Toledo_RNA4.9_SENSE	TGAAATGAACAAACTAGATGATGCTATAACCTTATATTGTGTGTATATAGATAGGTGTGAAATTTGTAGGATAAAAAGTGTCGTTGTATG	GAGGACTAGGAACAGACG	GACATCTAAATCTTCCAT
Toledo_RNA4.9.126	Toledo_RNA4.9_SENSE	CTTATATTGTGTGTATATAGATAGGTGTGAAATTTGTAGGATAAAAAGTGTCGTTGTATGATGCACAACGATCGTGAAACTGGAGACTGT	GAGGACTAGGAACAGACG	GACATCTAAATCTTCCAT
Toledo_RNA4.9.127	Toledo_RNA4.9_SENSE	AATTTGTAGGATAAAAAGTGTCGTTGTATGATGCACAACGATCGTGAAACTGGAGACTGTAGCTCTCTACCGAATGCAAATACACAAATG	GAGGACTAGGAACAGACG	GACATCTAAATCTTCCAT
Toledo_RNA4.9.128	Toledo_RNA4.9_SENSE	ATGCACAACGATCGTGAAACTGGAGACTGTAGCTCTCTACCGAATGCAAATACACAAATGACATCGATTCCCGTCCCCACATAAAGAAAT	GAGGACTAGGAACAGACG	GACATCTAAATCTTCCAT
Toledo_RNA4.9.129	Toledo_RNA4.9_SENSE	AGCTCTCTACCGAATGCAAATACACAAATGACATCGATTCCCGTCCCCACATAAAGAAATGTGCTTTACTGTGAAAGAATGAAGAAGATT	GAGGACTAGGAACAGACG	GACATCTAAATCTTCCAT
Toledo_RNA4.9.130	Toledo_RNA4.9_SENSE	ACATCGATTCCCGTCCCCACATAAAGAAATGTGCTTTACTGTGAAAGAATGAAGAAGATTCTTGTTCCTCGTACGACGGGGCCCTCGCTC	GAGGACTAGGAACAGACG	GACATCTAAATCTTCCAT
Toledo_RNA4.9.131	Toledo_RNA4.9_SENSE	GTGCTTTACTGTGAAAGAATGAAGAAGATTCTTGTTCCTCGTACGACGGGGCCCTCGCTCGTCGTGCCTCTTCCCCCCTCCGGGAGAGGG	GAGGACTAGGAACAGACG	GACATCTAAATCTTCCAT
Toledo_RNA4.9.132	Toledo_RNA4.9_SENSE	CTTGTTCCTCGTACGACGGGGCCCTCGCTCGTCGTGCCTCTTCCCCCCTCCGGGAGAGGGGACGTCGGGGCCCTCCGTCGCATCGGGCCA	GAGGACTAGGAACAGACG	GACATCTAAATCTTCCAT
Toledo_RNA4.9.133	Toledo_RNA4.9_SENSE	GTCGTGCCTCTTCCCCCCTCCGGGAGAGGGGACGTCGGGGCCCTCCGTCGCATCGGGCCAAAGCCAGTGAAATGTTTACTACACTGTCAT	GAGGACTAGGAACAGACG	GACATCTAAATCTTCCAT
Toledo_RNA4.9.134	Toledo_RNA4.9_SENSE	GACGTCGGGGCCCTCCGTCGCATCGGGCCAAAGCCAGTGAAATGTTTACTACACTGTCATCAGAATATATGATGTATATTATTTCCTCCA	GAGGACTAGGAACAGACG	GACATCTAAATCTTCCAT
Toledo_RNA4.9.135	Toledo_RNA4.9_SENSE	AAGCCAGTGAAATGTTTACTACACTGTCATCAGAATATATGATGTATATTATTTCCTCCAAACTCCTCACCATAGCCACCAATTCGCATC	GAGGACTAGGAACAGACG	GACATCTAAATCTTCCAT
Toledo_RNA4.9.136	Toledo_RNA4.9_SENSE	CAGAATATATGATGTATATTATTTCCTCCAAACTCCTCACCATAGCCACCAATTCGCATCACTTAAGAAAGTAGTAGCAACCGCGGCGGC	GAGGACTAGGAACAGACG	GACATCTAAATCTTCCAT
Toledo_RNA4.9.137	Toledo_RNA4.9_SENSE	AACTCCTCACCATAGCCACCAATTCGCATCACTTAAGAAAGTAGTAGCAACCGCGGCGGCGGCGACCGGCCGGTCGTCGTCTCCTCGTCC	GAGGACTAGGAACAGACG	GACATCTAAATCTTCCAT
Toledo_RNA4.9.138	Toledo_RNA4.9_SENSE	ACTTAAGAAAGTAGTAGCAACCGCGGCGGCGGCGACCGGCCGGTCGTCGTCTCCTCGTCCTCAAATGTTGTACATGTGCAGAAAAATGTG	GAGGACTAGGAACAGACG	GACATCTAAATCTTCCAT
Toledo_RNA4.9.139	Toledo_RNA4.9_SENSE	GGCGACCGGCCGGTCGTCGTCTCCTCGTCCTCAAATGTTGTACATGTGCAGAAAAATGTGTAAATACGTGTTATTTATCCCATGCGTCTT	GAGGACTAGGAACAGACG	GACATCTAAATCTTCCAT
Toledo_RNA4.9.140	Toledo_RNA4.9_SENSE	TCAAATGTTGTACATGTGCAGAAAAATGTGTAAATACGTGTTATTTATCCCATGCGTCTTGTACATAGATATATGTTTTTATATACGCTA	GAGGACTAGGAACAGACG	GACATCTAAATCTTCCAT
Toledo_RNA4.9.141	Toledo_RNA4.9_SENSE	TAAATACGTGTTATTTATCCCATGCGTCTTGTACATAGATATATGTTTTTATATACGCTATTTATACTTTATATATCCTTTTGCATAACC	GAGGACTAGGAACAGACG	GACATCTAAATCTTCCAT
Toledo_RNA4.9.142	Toledo_RNA4.9_SENSE	GTACATAGATATATGTTTTTATATACGCTATTTATACTTTATATATCCTTTTGCATAACCATAGACAGTCAAGGATTTTAATGATTTGCT	GAGGACTAGGAACAGACG	GACATCTAAATCTTCCAT
Toledo_RNA4.9.143	Toledo_RNA4.9_SENSE	TTTATACTTTATATATCCTTTTGCATAACCATAGACAGTCAAGGATTTTAATGATTTGCTCATCCGCCTTTGAGCCATCGCTTAGGAGTT	GAGGACTAGGAACAGACG	GACATCTAAATCTTCCAT
Toledo_RNA4.9.144	Toledo_RNA4.9_SENSE	ATAGACAGTCAAGGATTTTAATGATTTGCTCATCCGCCTTTGAGCCATCGCTTAGGAGTTAGTTCCTCTATGTTCTCGGCCCACCTTTTC	GAGGACTAGGAACAGACG	GACATCTAAATCTTCCAT
Toledo_RNA4.9.145	Toledo_RNA4.9_SENSE	CATCCGCCTTTGAGCCATCGCTTAGGAGTTAGTTCCTCTATGTTCTCGGCCCACCTTTTCGACTACAGTAGCAAACCCTTGTACTACCAC	GAGGACTAGGAACAGACG	GACATCTAAATCTTCCAT
Toledo_RNA4.9.146	Toledo_RNA4.9_SENSE	AGTTCCTCTATGTTCTCGGCCCACCTTTTCGACTACAGTAGCAAACCCTTGTACTACCACCCCGATAAAAACCACATCATCATCGTCACC	GAGGACTAGGAACAGACG	GACATCTAAATCTTCCAT
Toledo_RNA4.9.147	Toledo_RNA4.9_SENSE	GACTACAGTAGCAAACCCTTGTACTACCACCCCGATAAAAACCACATCATCATCGTCACCACGACCTGGAAACGACACACGTTCCCCCCC	GAGGACTAGGAACAGACG	GACATCTAAATCTTCCAT
Toledo_RNA4.9.148	Toledo_RNA4.9_SENSE	CCCGATAAAAACCACATCATCATCGTCACCACGACCTGGAAACGACACACGTTCCCCCCCAATCTTGGGCATGTGTATATATAAGAATGG	GAGGACTAGGAACAGACG	GACATCTAAATCTTCCAT
Toledo_RNA4.9.149	Toledo_RNA4.9_SENSE	ACGACCTGGAAACGACACACGTTCCCCCCCAATCTTGGGCATGTGTATATATAAGAATGGGAGGGAGAGGACGTGGGGCTCGAGAAGAAA	GAGGACTAGGAACAGACG	GACATCTAAATCTTCCAT

## Sheet: RAP-MS probe design_AS
ASO ID	Target gene	Target sequence	PCR_for	PCR_rev
Toledo_RNA1.2.0	Toledo_RNA1.2_Antisense	GCGTGCGGCTCTAAACAAATTAAGCGATACAAAATTACAGTGATACGAATAATAAATTACCCCCTCCCCCTGTGGTCCCCCCGAGGCGAG	CTCCAACTGCTTTAAGAT	CCTTGTTCTTGGTAGATC
Toledo_RNA1.2.1	Toledo_RNA1.2_Antisense	GATAAATAAGGCTATACAAGGCGTTGTCAAGCGTGCGGCTCTAAACAAATTAAGCGATACAAAATTACAGTGATACGAATAATAAATTAC	CTCCAACTGCTTTAAGAT	CCTTGTTCTTGGTAGATC
Toledo_RNA1.2.2	Toledo_RNA1.2_Antisense	CATTTCTTGTACGGAGAAAAAAGTCATCGGGATAAATAAGGCTATACAAGGCGTTGTCAAGCGTGCGGCTCTAAACAAATTAAGCGATAC	CTCCAACTGCTTTAAGAT	CCTTGTTCTTGGTAGATC
Toledo_RNA1.2.3	Toledo_RNA1.2_Antisense	CGATGAAACTGTGTCTGCTCAAGTGACGTCCATTTCTTGTACGGAGAAAAAAGTCATCGGGATAAATAAGGCTATACAAGGCGTTGTCAA	CTCCAACTGCTTTAAGAT	CCTTGTTCTTGGTAGATC
Toledo_RNA1.2.4	Toledo_RNA1.2_Antisense	GAGGTAGTCAGATCATGAGACTGTCGTGGTCGATGAAACTGTGTCTGCTCAAGTGACGTCCATTTCTTGTACGGAGAAAAAAGTCATCGG	CTCCAACTGCTTTAAGAT	CCTTGTTCTTGGTAGATC
Toledo_RNA1.2.5	Toledo_RNA1.2_Antisense	TTACTTTTCGGTTTTCTCGTTGGCGGGTCAGAGGTAGTCAGATCATGAGACTGTCGTGGTCGATGAAACTGTGTCTGCTCAAGTGACGTC	CTCCAACTGCTTTAAGAT	CCTTGTTCTTGGTAGATC
Toledo_RNA1.2.6	Toledo_RNA1.2_Antisense	AAAAAAGGACTCCGAGGGCGCGGTCATCTTTTACTTTTCGGTTTTCTCGTTGGCGGGTCAGAGGTAGTCAGATCATGAGACTGTCGTGGT	CTCCAACTGCTTTAAGAT	CCTTGTTCTTGGTAGATC
Toledo_RNA1.2.7	Toledo_RNA1.2_Antisense	GGCTGCCTCTTGTTTTCATGATTGAAAAGGAAAAAAGGACTCCGAGGGCGCGGTCATCTTTTACTTTTCGGTTTTCTCGTTGGCGGGTCA	CTCCAACTGCTTTAAGAT	CCTTGTTCTTGGTAGATC
Toledo_RNA1.2.8	Toledo_RNA1.2_Antisense	GCGATGGTCGTCTCTTACTGGCATTCTCTCGGCTGCCTCTTGTTTTCATGATTGAAAAGGAAAAAAGGACTCCGAGGGCGCGGTCATCTT	CTCCAACTGCTTTAAGAT	CCTTGTTCTTGGTAGATC
Toledo_RNA1.2.9	Toledo_RNA1.2_Antisense	TCGTTCTAAGATGAGTATCGTACTGTGTCTGCGATGGTCGTCTCTTACTGGCATTCTCTCGGCTGCCTCTTGTTTTCATGATTGAAAAGG	CTCCAACTGCTTTAAGAT	CCTTGTTCTTGGTAGATC
Toledo_RNA1.2.10	Toledo_RNA1.2_Antisense	CTGCTGTACGTGTGATGGTTATTCGCTGGTTCGTTCTAAGATGAGTATCGTACTGTGTCTGCGATGGTCGTCTCTTACTGGCATTCTCTC	CTCCAACTGCTTTAAGAT	CCTTGTTCTTGGTAGATC
Toledo_RNA1.2.11	Toledo_RNA1.2_Antisense	TATGACGTTGGTTGACTAGTTCATGAGATTCTGCTGTACGTGTGATGGTTATTCGCTGGTTCGTTCTAAGATGAGTATCGTACTGTGTCT	CTCCAACTGCTTTAAGAT	CCTTGTTCTTGGTAGATC
Toledo_RNA1.2.12	Toledo_RNA1.2_Antisense	AAAAGTTCGCAAAAACGATTGTGTGAAGATTATGACGTTGGTTGACTAGTTCATGAGATTCTGCTGTACGTGTGATGGTTATTCGCTGGT	CTCCAACTGCTTTAAGAT	CCTTGTTCTTGGTAGATC
Toledo_RNA1.2.13	Toledo_RNA1.2_Antisense	TGTTAGTCTTTTGTTGACTTGCTGGTTCCTAAAAGTTCGCAAAAACGATTGTGTGAAGATTATGACGTTGGTTGACTAGTTCATGAGATT	CTCCAACTGCTTTAAGAT	CCTTGTTCTTGGTAGATC
Toledo_RNA1.2.14	Toledo_RNA1.2_Antisense	ACTTTTTTTAATTCCAAGATGGTTTTTCTTTGTTAGTCTTTTGTTGACTTGCTGGTTCCTAAAAGTTCGCAAAAACGATTGTGTGAAGAT	CTCCAACTGCTTTAAGAT	CCTTGTTCTTGGTAGATC
Toledo_RNA1.2.15	Toledo_RNA1.2_Antisense	AATGCTGCTGGTTCATAAGGTAACGATGCTACTTTTTTTAATTCCAAGATGGTTTTTCTTTGTTAGTCTTTTGTTGACTTGCTGGTTCCT	CTCCAACTGCTTTAAGAT	CCTTGTTCTTGGTAGATC
Toledo_RNA1.2.16	Toledo_RNA1.2_Antisense	ATAAATATATTATATCTGGTGTATATACTGAATGCTGCTGGTTCATAAGGTAACGATGCTACTTTTTTTAATTCCAAGATGGTTTTTCTT	CTCCAACTGCTTTAAGAT	CCTTGTTCTTGGTAGATC
Toledo_RNA1.2.17	Toledo_RNA1.2_Antisense	ATTACATCAGGAGAAAGAGAGGATACATTAATAAATATATTATATCTGGTGTATATACTGAATGCTGCTGGTTCATAAGGTAACGATGCT	CTCCAACTGCTTTAAGAT	CCTTGTTCTTGGTAGATC
Toledo_RNA1.2.18	Toledo_RNA1.2_Antisense	ACTTTCAACAATTGAATTTACAAAAACAAAATTACATCAGGAGAAAGAGAGGATACATTAATAAATATATTATATCTGGTGTATATACTG	CTCCAACTGCTTTAAGAT	CCTTGTTCTTGGTAGATC
Toledo_RNA1.2.19	Toledo_RNA1.2_Antisense	CAATAAGATATGCAATTCCCCCAGGGAGAGACTTTCAACAATTGAATTTACAAAAACAAAATTACATCAGGAGAAAGAGAGGATACATTA	CTCCAACTGCTTTAAGAT	CCTTGTTCTTGGTAGATC
Toledo_RNA1.2.20	Toledo_RNA1.2_Antisense	CAACACATATGGCAGGGATTTCTTCTTCATCAATAAGATATGCAATTCCCCCAGGGAGAGACTTTCAACAATTGAATTTACAAAAACAAA	CTCCAACTGCTTTAAGAT	CCTTGTTCTTGGTAGATC
Toledo_RNA1.2.21	Toledo_RNA1.2_Antisense	TACCCATATAGAGAAATAATGATAGTTTGACAACACATATGGCAGGGATTTCTTCTTCATCAATAAGATATGCAATTCCCCCAGGGAGAG	CTCCAACTGCTTTAAGAT	CCTTGTTCTTGGTAGATC
Toledo_RNA1.2.22	Toledo_RNA1.2_Antisense	CTGCTAGTCTTTTGCTTCTTAGAAAAAAAATACCCATATAGAGAAATAATGATAGTTTGACAACACATATGGCAGGGATTTCTTCTTCAT	CTCCAACTGCTTTAAGAT	CCTTGTTCTTGGTAGATC
Toledo_RNA1.2.23	Toledo_RNA1.2_Antisense	TTAAAGATTTCATCAGGTTTATTTTGGCTGCTGCTAGTCTTTTGCTTCTTAGAAAAAAAATACCCATATAGAGAAATAATGATAGTTTGA	CTCCAACTGCTTTAAGAT	CCTTGTTCTTGGTAGATC
Toledo_RNA2.7.0	Toledo_RNA2.7_Antisense	TCTCCCCATCCGTCCGAGCGCCGACCGACCAGCCGGCCGATTCGCCCGCCGGGGCTTCTGGAGAACGCCGGGGCAGCAGCGATCTGGGGA	AGGTTACACACAGCTTTC	TTATCAACGCTTCAATTT
Toledo_RNA2.7.1	Toledo_RNA2.7_Antisense	CCCGGCCACGGGCGGCTAAGTCACCGCCGTTCTCCCCATCCGTCCGAGCGCCGACCGACCAGCCGGCCGATTCGCCCGCCGGGGCTTCTG	AGGTTACACACAGCTTTC	TTATCAACGCTTCAATTT
Toledo_RNA2.7.2	Toledo_RNA2.7_Antisense	GCTGTTGTCATCTCGGCTCCCCCGTCTTCTCCCGGCCACGGGCGGCTAAGTCACCGCCGTTCTCCCCATCCGTCCGAGCGCCGACCGACC	AGGTTACACACAGCTTTC	TTATCAACGCTTCAATTT
Toledo_RNA2.7.3	Toledo_RNA2.7_Antisense	GGACCGGGGCTTGGCGACCCTTCCACGACTGCTGTTGTCATCTCGGCTCCCCCGTCTTCTCCCGGCCACGGGCGGCTAAGTCACCGCCGT	AGGTTACACACAGCTTTC	TTATCAACGCTTCAATTT
Toledo_RNA2.7.4	Toledo_RNA2.7_Antisense	GAAAACGAGATTCGACCAGACAGAAGAGAAGGACCGGGGCTTGGCGACCCTTCCACGACTGCTGTTGTCATCTCGGCTCCCCCGTCTTCT	AGGTTACACACAGCTTTC	TTATCAACGCTTCAATTT
Toledo_RNA2.7.5	Toledo_RNA2.7_Antisense	AAAAGGTGACAAAAAGAGCGGTTGAAAAAAGAAAACGAGATTCGACCAGACAGAAGAGAAGGACCGGGGCTTGGCGACCCTTCCACGACT	AGGTTACACACAGCTTTC	TTATCAACGCTTCAATTT
Toledo_RNA2.7.6	Toledo_RNA2.7_Antisense	GCCGGGAGACGCGGAAGAGAAACTCACATAAAAAGGTGACAAAAAGAGCGGTTGAAAAAAGAAAACGAGATTCGACCAGACAGAAGAGAA	AGGTTACACACAGCTTTC	TTATCAACGCTTCAATTT
Toledo_RNA2.7.7	Toledo_RNA2.7_Antisense	CGCGTGCATGCTGCATGGGTGGATGGTACGGCCGGGAGACGCGGAAGAGAAACTCACATAAAAAGGTGACAAAAAGAGCGGTTGAAAAAA	AGGTTACACACAGCTTTC	TTATCAACGCTTCAATTT
Toledo_RNA2.7.8	Toledo_RNA2.7_Antisense	GGGACGGAGGAGAGGCGATGCATACATACACGCGTGCATGCTGCATGGGTGGATGGTACGGCCGGGAGACGCGGAAGAGAAACTCACATA	AGGTTACACACAGCTTTC	TTATCAACGCTTCAATTT
Toledo_RNA2.7.9	Toledo_RNA2.7_Antisense	GTGGCGGCAGTGGTACTGCTGATGGTAGTCGGGACGGAGGAGAGGCGATGCATACATACACGCGTGCATGCTGCATGGGTGGATGGTACG	AGGTTACACACAGCTTTC	TTATCAACGCTTCAATTT
Toledo_RNA2.7.10	Toledo_RNA2.7_Antisense	GTGGCGACGGCAGCGGTGGTGGCGCTGGGGGTGGCGGCAGTGGTACTGCTGATGGTAGTCGGGACGGAGGAGAGGCGATGCATACATACA	AGGTTACACACAGCTTTC	TTATCAACGCTTCAATTT
Toledo_RNA2.7.11	Toledo_RNA2.7_Antisense	AGGACCAGCCTACGAGGAATGGATAACGCGGTGGCGACGGCAGCGGTGGTGGCGCTGGGGGTGGCGGCAGTGGTACTGCTGATGGTAGTC	AGGTTACACACAGCTTTC	TTATCAACGCTTCAATTT
Toledo_RNA2.7.12	Toledo_RNA2.7_Antisense	AGAAGCCGACCGGCCGCCGACCCGTTCCCCAGGACCAGCCTACGAGGAATGGATAACGCGGTGGCGACGGCAGCGGTGGTGGCGCTGGGG	AGGTTACACACAGCTTTC	TTATCAACGCTTCAATTT
Toledo_RNA2.7.13	Toledo_RNA2.7_Antisense	AGATAAAAAATAAAAAAAAAATAATAAAACAGAAGCCGACCGGCCGCCGACCCGTTCCCCAGGACCAGCCTACGAGGAATGGATAACGCG	AGGTTACACACAGCTTTC	TTATCAACGCTTCAATTT
Toledo_RNA2.7.14	Toledo_RNA2.7_Antisense	AAATGATAATCCGAGATTAAGGAAAGGAGAAGATAAAAAATAAAAAAAAAATAATAAAACAGAAGCCGACCGGCCGCCGACCCGTTCCCC	AGGTTACACACAGCTTTC	TTATCAACGCTTCAATTT
Toledo_RNA2.7.15	Toledo_RNA2.7_Antisense	CATCTGCGATTCGTGGTAGGTAGGAGAGGGAAATGATAATCCGAGATTAAGGAAAGGAGAAGATAAAAAATAAAAAAAAAATAATAAAAC	AGGTTACACACAGCTTTC	TTATCAACGCTTCAATTT
Toledo_RNA2.7.16	Toledo_RNA2.7_Antisense	TAGCTTTTTTCTTTTTACCCTCTTGTTTATCATCTGCGATTCGTGGTAGGTAGGAGAGGGAAATGATAATCCGAGATTAAGGAAAGGAGA	AGGTTACACACAGCTTTC	TTATCAACGCTTCAATTT
Toledo_RNA2.7.17	Toledo_RNA2.7_Antisense	TATCGGAAAGCTGAGGTACCCAAATGTCTGTAGCTTTTTTCTTTTTACCCTCTTGTTTATCATCTGCGATTCGTGGTAGGTAGGAGAGGG	AGGTTACACACAGCTTTC	TTATCAACGCTTCAATTT
Toledo_RNA2.7.18	Toledo_RNA2.7_Antisense	TGGGAATCGTCGACTTTGAATTCTTCGAGTTATCGGAAAGCTGAGGTACCCAAATGTCTGTAGCTTTTTTCTTTTTACCCTCTTGTTTAT	AGGTTACACACAGCTTTC	TTATCAACGCTTCAATTT
Toledo_RNA2.7.19	Toledo_RNA2.7_Antisense	TGACCTTGTTTTTGTTCTGTTTTCTCTTGTTGGGAATCGTCGACTTTGAATTCTTCGAGTTATCGGAAAGCTGAGGTACCCAAATGTCTG	AGGTTACACACAGCTTTC	TTATCAACGCTTCAATTT
Toledo_RNA2.7.20	Toledo_RNA2.7_Antisense	GTTGTTGTTGACGATGAGGATAAATAAAAATGACCTTGTTTTTGTTCTGTTTTCTCTTGTTGGGAATCGTCGACTTTGAATTCTTCGAGT	AGGTTACACACAGCTTTC	TTATCAACGCTTCAATTT
Toledo_RNA2.7.21	Toledo_RNA2.7_Antisense	ATTCTTGGTGGTGTTTCGTTGTTGTCGGTAGTTGTTGTTGACGATGAGGATAAATAAAAATGACCTTGTTTTTGTTCTGTTTTCTCTTGT	AGGTTACACACAGCTTTC	TTATCAACGCTTCAATTT
Toledo_RNA2.7.22	Toledo_RNA2.7_Antisense	GAGGGGGCAGGAACACCCTTGCGGATTGACATTCTTGGTGGTGTTTCGTTGTTGTCGGTAGTTGTTGTTGACGATGAGGATAAATAAAAA	AGGTTACACACAGCTTTC	TTATCAACGCTTCAATTT
Toledo_RNA2.7.23	Toledo_RNA2.7_Antisense	CCTCGCCATGAGGATCGCGACAGGCGCGTCGAGGGGGCAGGAACACCCTTGCGGATTGACATTCTTGGTGGTGTTTCGTTGTTGTCGGTA	AGGTTACACACAGCTTTC	TTATCAACGCTTCAATTT
Toledo_RNA2.7.24	Toledo_RNA2.7_Antisense	ATATAATAAAAACTCATGGACGTGAAATCTGGCTTGGTTGTGGTGATTTCATTCTCATTATTGTTGTTTTCTTTCCGTCTTGCGGATGAA	AGGTTACACACAGCTTTC	TTATCAACGCTTCAATTT
Toledo_RNA2.7.25	Toledo_RNA2.7_Antisense	ACAGTTTTTCTGTTTTTCGTTTTGATAATAATATAATAAAAACTCATGGACGTGAAATCTGGCTTGGTTGTGGTGATTTCATTCTCATTA	AGGTTACACACAGCTTTC	TTATCAACGCTTCAATTT
Toledo_RNA2.7.26	Toledo_RNA2.7_Antisense	TGGTTTCTATTTTTTTTATATTTATCTATGACAGTTTTTCTGTTTTTCGTTTTGATAATAATATAATAAAAACTCATGGACGTGAAATCT	AGGTTACACACAGCTTTC	TTATCAACGCTTCAATTT
Toledo_RNA2.7.27	Toledo_RNA2.7_Antisense	ATCTAAGATTGGAGTACTAGTAGTCGTTTGTGGTTTCTATTTTTTTTATATTTATCTATGACAGTTTTTCTGTTTTTCGTTTTGATAATA	AGGTTACACACAGCTTTC	TTATCAACGCTTCAATTT
Toledo_RNA2.7.28	Toledo_RNA2.7_Antisense	TAATACTAAATCTTATCTAGGAGCATATACATCTAAGATTGGAGTACTAGTAGTCGTTTGTGGTTTCTATTTTTTTTATATTTATCTATG	AGGTTACACACAGCTTTC	TTATCAACGCTTCAATTT
Toledo_RNA2.7.29	Toledo_RNA2.7_Antisense	TCGTCGTCTTTCATTCTTCGATGATTATGGTAATACTAAATCTTATCTAGGAGCATATACATCTAAGATTGGAGTACTAGTAGTCGTTTG	AGGTTACACACAGCTTTC	TTATCAACGCTTCAATTT
Toledo_RNA2.7.30	Toledo_RNA2.7_Antisense	AGACCGGGTGGCAGGAGCGGTAAGGAATCATCGTCGTCTTTCATTCTTCGATGATTATGGTAATACTAAATCTTATCTAGGAGCATATAC	AGGTTACACACAGCTTTC	TTATCAACGCTTCAATTT
Toledo_RNA2.7.31	Toledo_RNA2.7_Antisense	CACCGTTTTCTCTCTTCTCTCTCTACATACAGACCGGGTGGCAGGAGCGGTAAGGAATCATCGTCGTCTTTCATTCTTCGATGATTATGG	AGGTTACACACAGCTTTC	TTATCAACGCTTCAATTT
Toledo_RNA2.7.32	Toledo_RNA2.7_Antisense	ATGCCGACGCCGACCCGGGGATCTTGGATTCACCGTTTTCTCTCTTCTCTCTCTACATACAGACCGGGTGGCAGGAGCGGTAAGGAATCA	AGGTTACACACAGCTTTC	TTATCAACGCTTCAATTT
Toledo_RNA2.7.33	Toledo_RNA2.7_Antisense	TGCCGAGGTGGGGCCACTGCGATCAGCGGCATGCCGACGCCGACCCGGGGATCTTGGATTCACCGTTTTCTCTCTTCTCTCTCTACATAC	AGGTTACACACAGCTTTC	TTATCAACGCTTCAATTT
Toledo_RNA2.7.34	Toledo_RNA2.7_Antisense	TCATGAGCAATTCCTCGCCCGGCGCCGGCATGCCGAGGTGGGGCCACTGCGATCAGCGGCATGCCGACGCCGACCCGGGGATCTTGGATT	AGGTTACACACAGCTTTC	TTATCAACGCTTCAATTT
Toledo_RNA2.7.35	Toledo_RNA2.7_Antisense	GTTTTCTTTTTTTACAGAAAGATACTTTTTTCATGAGCAATTCCTCGCCCGGCGCCGGCATGCCGAGGTGGGGCCACTGCGATCAGCGGC	AGGTTACACACAGCTTTC	TTATCAACGCTTCAATTT
Toledo_RNA2.7.36	Toledo_RNA2.7_Antisense	TGTTGGTTTCTTTTCGGTTAATCATGTATTGTTTTCTTTTTTTACAGAAAGATACTTTTTTCATGAGCAATTCCTCGCCCGGCGCCGGCA	AGGTTACACACAGCTTTC	TTATCAACGCTTCAATTT
Toledo_RNA2.7.37	Toledo_RNA2.7_Antisense	GATCGAAATCGACTGATCTCGGGTTCTTTTTGTTGGTTTCTTTTCGGTTAATCATGTATTGTTTTCTTTTTTTACAGAAAGATACTTTTT	AGGTTACACACAGCTTTC	TTATCAACGCTTCAATTT
Toledo_RNA2.7.38	Toledo_RNA2.7_Antisense	TCAAGAAATCTTCCATGTGTTTATCGTAGTGATCGAAATCGACTGATCTCGGGTTCTTTTTGTTGGTTTCTTTTCGGTTAATCATGTATT	AGGTTACACACAGCTTTC	TTATCAACGCTTCAATTT
Toledo_RNA2.7.39	Toledo_RNA2.7_Antisense	GGGAAGGTGGTCTCTTTCTCTTTTCTTTTTTCAAGAAATCTTCCATGTGTTTATCGTAGTGATCGAAATCGACTGATCTCGGGTTCTTTT	AGGTTACACACAGCTTTC	TTATCAACGCTTCAATTT
Toledo_RNA2.7.40	Toledo_RNA2.7_Antisense	ACGGCGACGGAGAGGAGCGTGTCCGCCGCCGGGAAGGTGGTCTCTTTCTCTTTTCTTTTTTCAAGAAATCTTCCATGTGTTTATCGTAGT	AGGTTACACACAGCTTTC	TTATCAACGCTTCAATTT
Toledo_RNA2.7.41	Toledo_RNA2.7_Antisense	ATGTTGTTATTGATCGAATCATGGTGCAGAACGGCGACGGAGAGGAGCGTGTCCGCCGCCGGGAAGGTGGTCTCTTTCTCTTTTCTTTTT	AGGTTACACACAGCTTTC	TTATCAACGCTTCAATTT
Toledo_RNA2.7.42	Toledo_RNA2.7_Antisense	TGATTGATTAAAAGATGGTCTCCGATGATGATGTTGTTATTGATCGAATCATGGTGCAGAACGGCGACGGAGAGGAGCGTGTCCGCCGCC	AGGTTACACACAGCTTTC	TTATCAACGCTTCAATTT
Toledo_RNA2.7.43	Toledo_RNA2.7_Antisense	TCGTGTCCAGGGAGTCGACTACTGCAACGCTGATTGATTAAAAGATGGTCTCCGATGATGATGTTGTTATTGATCGAATCATGGTGCAGA	AGGTTACACACAGCTTTC	TTATCAACGCTTCAATTT
Toledo_RNA2.7.44	Toledo_RNA2.7_Antisense	GAAGTGCGAGGATAAAAATGGATGACTCCTTCGTGTCCAGGGAGTCGACTACTGCAACGCTGATTGATTAAAAGATGGTCTCCGATGATG	AGGTTACACACAGCTTTC	TTATCAACGCTTCAATTT
Toledo_RNA2.7.45	Toledo_RNA2.7_Antisense	TTCAACTTTAAAGGCGGCTTTGAGAGCGAAGAAGTGCGAGGATAAAAATGGATGACTCCTTCGTGTCCAGGGAGTCGACTACTGCAACGC	AGGTTACACACAGCTTTC	TTATCAACGCTTCAATTT
Toledo_RNA2.7.46	Toledo_RNA2.7_Antisense	AAACTGTATTCCATGTTTCCATCCTTTCATTTCAACTTTAAAGGCGGCTTTGAGAGCGAAGAAGTGCGAGGATAAAAATGGATGACTCCT	AGGTTACACACAGCTTTC	TTATCAACGCTTCAATTT
Toledo_RNA2.7.47	Toledo_RNA2.7_Antisense	TTTGTAGTAAAATGGTGATACGTGCAATTAAAACTGTATTCCATGTTTCCATCCTTTCATTTCAACTTTAAAGGCGGCTTTGAGAGCGAA	AGGTTACACACAGCTTTC	TTATCAACGCTTCAATTT
Toledo_RNA2.7.48	Toledo_RNA2.7_Antisense	AATACTATGTGTAAGTTGTTTTTTTTTCTTTTTGTAGTAAAATGGTGATACGTGCAATTAAAACTGTATTCCATGTTTCCATCCTTTCAT	AGGTTACACACAGCTTTC	TTATCAACGCTTCAATTT
Toledo_RNA2.7.49	Toledo_RNA2.7_Antisense	CTACACTCTACTTATCCGTAAACCTAAGGTAATACTATGTGTAAGTTGTTTTTTTTTCTTTTTGTAGTAAAATGGTGATACGTGCAATTA	AGGTTACACACAGCTTTC	TTATCAACGCTTCAATTT
Toledo_RNA2.7.50	Toledo_RNA2.7_Antisense	ATTGCATTGGCTGAACTGTTTCAAAAACGCCTACACTCTACTTATCCGTAAACCTAAGGTAATACTATGTGTAAGTTGTTTTTTTTTCTT	AGGTTACACACAGCTTTC	TTATCAACGCTTCAATTT
Toledo_RNA2.7.51	Toledo_RNA2.7_Antisense	ATGCAGAAAGAGTGATTATGCCGAGACAAGATTGCATTGGCTGAACTGTTTCAAAAACGCCTACACTCTACTTATCCGTAAACCTAAGGT	AGGTTACACACAGCTTTC	TTATCAACGCTTCAATTT
Toledo_RNA2.7.52	Toledo_RNA2.7_Antisense	TGATGTGAATAAATCTACTACTACTATTATATGCAGAAAGAGTGATTATGCCGAGACAAGATTGCATTGGCTGAACTGTTTCAAAAACGC	AGGTTACACACAGCTTTC	TTATCAACGCTTCAATTT
Toledo_RNA2.7.53	Toledo_RNA2.7_Antisense	GTACTTTGATGCTGGAGTTTTTCGCTGTGTTGATGTGAATAAATCTACTACTACTATTATATGCAGAAAGAGTGATTATGCCGAGACAAG	AGGTTACACACAGCTTTC	TTATCAACGCTTCAATTT
Toledo_RNA2.7.54	Toledo_RNA2.7_Antisense	CAAACTATATTTTAAGGGCTGTCTCTAGGTGTACTTTGATGCTGGAGTTTTTCGCTGTGTTGATGTGAATAAATCTACTACTACTATTAT	AGGTTACACACAGCTTTC	TTATCAACGCTTCAATTT
Toledo_RNA2.7.55	Toledo_RNA2.7_Antisense	CTTCTTTGGTGTAAGTACATCTAAAAGCTGCAAACTATATTTTAAGGGCTGTCTCTAGGTGTACTTTGATGCTGGAGTTTTTCGCTGTGT	AGGTTACACACAGCTTTC	TTATCAACGCTTCAATTT
Toledo_RNA2.7.56	Toledo_RNA2.7_Antisense	GAGTATCTGTTTTCTCGTAAGGACGGTAATCTTCTTTGGTGTAAGTACATCTAAAAGCTGCAAACTATATTTTAAGGGCTGTCTCTAGGT	AGGTTACACACAGCTTTC	TTATCAACGCTTCAATTT
Toledo_RNA2.7.57	Toledo_RNA2.7_Antisense	CAGTGCAGAGCTGTCTTGATTCCTATATCCGAGTATCTGTTTTCTCGTAAGGACGGTAATCTTCTTTGGTGTAAGTACATCTAAAAGCTG	AGGTTACACACAGCTTTC	TTATCAACGCTTCAATTT
Toledo_RNA2.7.58	Toledo_RNA2.7_Antisense	GCGCGGTGTCGTGACAGGAGAGTGTGTTTTCAGTGCAGAGCTGTCTTGATTCCTATATCCGAGTATCTGTTTTCTCGTAAGGACGGTAAT	AGGTTACACACAGCTTTC	TTATCAACGCTTCAATTT
Toledo_RNA2.7.59	Toledo_RNA2.7_Antisense	CGATGAAGTCACGCGTACGCCTCTGGTGTGGCGCGGTGTCGTGACAGGAGAGTGTGTTTTCAGTGCAGAGCTGTCTTGATTCCTATATCC	AGGTTACACACAGCTTTC	TTATCAACGCTTCAATTT
Toledo_RNA2.7.60	Toledo_RNA2.7_Antisense	TTCTGCGAGGGACATCACGATGGATCGTTGCGATGAAGTCACGCGTACGCCTCTGGTGTGGCGCGGTGTCGTGACAGGAGAGTGTGTTTT	AGGTTACACACAGCTTTC	TTATCAACGCTTCAATTT
Toledo_RNA2.7.61	Toledo_RNA2.7_Antisense	GGTCCAAGATTTTTTTTTGGTCTTTTTAGGTTCTGCGAGGGACATCACGATGGATCGTTGCGATGAAGTCACGCGTACGCCTCTGGTGTG	AGGTTACACACAGCTTTC	TTATCAACGCTTCAATTT
Toledo_RNA2.7.62	Toledo_RNA2.7_Antisense	AGAATATTGTCTTCAAGAATCGACAACTGTGGTCCAAGATTTTTTTTTGGTCTTTTTAGGTTCTGCGAGGGACATCACGATGGATCGTTG	AGGTTACACACAGCTTTC	TTATCAACGCTTCAATTT
Toledo_RNA2.7.63	Toledo_RNA2.7_Antisense	GTTTCAAGTGCGAATCTCAAAGTTCTCACGAGAATATTGTCTTCAAGAATCGACAACTGTGGTCCAAGATTTTTTTTTGGTCTTTTTAGG	AGGTTACACACAGCTTTC	TTATCAACGCTTCAATTT
Toledo_RNA2.7.64	Toledo_RNA2.7_Antisense	AGAGGTTGTTGTTTTTGTGGATCCTAAGAGGTTTCAAGTGCGAATCTCAAAGTTCTCACGAGAATATTGTCTTCAAGAATCGACAACTGT	AGGTTACACACAGCTTTC	TTATCAACGCTTCAATTT
Toledo_RNA2.7.65	Toledo_RNA2.7_Antisense	AGCTGAGATAAAATAGCGCATTTTCCATACAGAGGTTGTTGTTTTTGTGGATCCTAAGAGGTTTCAAGTGCGAATCTCAAAGTTCTCACG	AGGTTACACACAGCTTTC	TTATCAACGCTTCAATTT
Toledo_RNA2.7.66	Toledo_RNA2.7_Antisense	GAATAGGAAGAAACCGAGGTTTGGGAGAAAAGCTGAGATAAAATAGCGCATTTTCCATACAGAGGTTGTTGTTTTTGTGGATCCTAAGAG	AGGTTACACACAGCTTTC	TTATCAACGCTTCAATTT
Toledo_RNA2.7.67	Toledo_RNA2.7_Antisense	AAGGAGGCAAATATACTAGGGAAAACTTAAGAATAGGAAGAAACCGAGGTTTGGGAGAAAAGCTGAGATAAAATAGCGCATTTTCCATAC	AGGTTACACACAGCTTTC	TTATCAACGCTTCAATTT
Toledo_RNA2.7.68	Toledo_RNA2.7_Antisense	GTGCGACCGAGCTTGTGCTTCTTTTCTTATAAGGAGGCAAATATACTAGGGAAAACTTAAGAATAGGAAGAAACCGAGGTTTGGGAGAAA	AGGTTACACACAGCTTTC	TTATCAACGCTTCAATTT
Toledo_RNA2.7.69	Toledo_RNA2.7_Antisense	AAAATAATAGATTAGCAGAAGGAATAATCCGTGCGACCGAGCTTGTGCTTCTTTTCTTATAAGGAGGCAAATATACTAGGGAAAACTTAA	AGGTTACACACAGCTTTC	TTATCAACGCTTCAATTT
Toledo_RNA2.7.70	Toledo_RNA2.7_Antisense	GGGGTGAAGGCAAAGAAAAAAAAAAGGAACAAAATAATAGATTAGCAGAAGGAATAATCCGTGCGACCGAGCTTGTGCTTCTTTTCTTAT	AGGTTACACACAGCTTTC	TTATCAACGCTTCAATTT
Toledo_RNA2.7.71	Toledo_RNA2.7_Antisense	TACTACTCTGTGTTGCTACAGGGAGTGAAGGGGGTGAAGGCAAAGAAAAAAAAAAGGAACAAAATAATAGATTAGCAGAAGGAATAATCC	AGGTTACACACAGCTTTC	TTATCAACGCTTCAATTT
Toledo_RNA4.9.0	Toledo_RNA4.9_Antisense	GGGGAGGGTGGGGGGTAGGGCGGGAGGCAGGCGAGAGCGGGCGCAGCGTGCGGACCGCAGCACGGCCGGAACCCTGCCGCGGACTGCGCC	AGAGATCCAAATGGTATT	TTTTTCTTCCAATTCTTG
Toledo_RNA4.9.1	Toledo_RNA4.9_Antisense	CCGCGGACGGACCGGCGCCGGGCCTCGGCCGGGGAGGGTGGGGGGTAGGGCGGGAGGCAGGCGAGAGCGGGCGCAGCGTGCGGACCGCAG	AGAGATCCAAATGGTATT	TTTTTCTTCCAATTCTTG
Toledo_RNA4.9.2	Toledo_RNA4.9_Antisense	CGGATGGTGCTCCAGGGCGGTGGGACGGGCCCGCGGACGGACCGGCGCCGGGCCTCGGCCGGGGAGGGTGGGGGGTAGGGCGGGAGGCAG	AGAGATCCAAATGGTATT	TTTTTCTTCCAATTCTTG
Toledo_RNA4.9.3	Toledo_RNA4.9_Antisense	GGGCCGCGCCCGGTGCCCGGCCCACGGCCCCGGATGGTGCTCCAGGGCGGTGGGACGGGCCCGCGGACGGACCGGCGCCGGGCCTCGGCC	AGAGATCCAAATGGTATT	TTTTTCTTCCAATTCTTG
Toledo_RNA4.9.4	Toledo_RNA4.9_Antisense	GGGGAGGGACCCCCGGCCGAGGTCCGGAGCGGGCCGCGCCCGGTGCCCGGCCCACGGCCCCGGATGGTGCTCCAGGGCGGTGGGACGGGC	AGAGATCCAAATGGTATT	TTTTTCTTCCAATTCTTG
Toledo_RNA4.9.5	Toledo_RNA4.9_Antisense	GGCCGTCGGATGGGGGGTCGAGCGGGGGGAGGGGAGGGACCCCCGGCCGAGGTCCGGAGCGGGCCGCGCCCGGTGCCCGGCCCACGGCCC	AGAGATCCAAATGGTATT	TTTTTCTTCCAATTCTTG
Toledo_RNA4.9.6	Toledo_RNA4.9_Antisense	GACCCCGGTGCGGGGGTCCCAGCCCGGCCGGGCCGTCGGATGGGGGGTCGAGCGGGGGGAGGGGAGGGACCCCCGGCCGAGGTCCGGAGC	AGAGATCCAAATGGTATT	TTTTTCTTCCAATTCTTG
Toledo_RNA4.9.7	Toledo_RNA4.9_Antisense	GGGTCCCCCCGGGCCGCGGACGGGAACCGGGACCCCGGTGCGGGGGTCCCAGCCCGGCCGGGCCGTCGGATGGGGGGTCGAGCGGGGGGA	AGAGATCCAAATGGTATT	TTTTTCTTCCAATTCTTG
Toledo_RNA4.9.8	Toledo_RNA4.9_Antisense	GAGCGGGGTGGGGCTGGGAAGCCCCCGCTCGGGTCCCCCCGGGCCGCGGACGGGAACCGGGACCCCGGTGCGGGGGTCCCAGCCCGGCCG	AGAGATCCAAATGGTATT	TTTTTCTTCCAATTCTTG
Toledo_RNA4.9.9	Toledo_RNA4.9_Antisense	GCGAGGGATCCCGGACCGGAGCCCGGGGAGGAGCGGGGTGGGGCTGGGAAGCCCCCGCTCGGGTCCCCCCGGGCCGCGGACGGGAACCGG	AGAGATCCAAATGGTATT	TTTTTCTTCCAATTCTTG
Toledo_RNA4.9.10	Toledo_RNA4.9_Antisense	CCGGGAAGCCGGCGGAGGTCGCCGGGAGCAGCGAGGGATCCCGGACCGGAGCCCGGGGAGGAGCGGGGTGGGGCTGGGAAGCCCCCGCTC	AGAGATCCAAATGGTATT	TTTTTCTTCCAATTCTTG
Toledo_RNA4.9.11	Toledo_RNA4.9_Antisense	CCGGGTCCCGTCCGTTCCGCGGCGGGTGGACCGGGAAGCCGGCGGAGGTCGCCGGGAGCAGCGAGGGATCCCGGACCGGAGCCCGGGGAG	AGAGATCCAAATGGTATT	TTTTTCTTCCAATTCTTG
Toledo_RNA4.9.12	Toledo_RNA4.9_Antisense	CCCCGTGGGGGGAGGGGAAGGGCGCGGACCCCGGGTCCCGTCCGTTCCGCGGCGGGTGGACCGGGAAGCCGGCGGAGGTCGCCGGGAGCA	AGAGATCCAAATGGTATT	TTTTTCTTCCAATTCTTG
Toledo_RNA4.9.13	Toledo_RNA4.9_Antisense	AGCCTAGGAACCGGGGTCCGCGACCCAGCCCCCCGTGGGGGGAGGGGAAGGGCGCGGACCCCGGGTCCCGTCCGTTCCGCGGCGGGTGGA	AGAGATCCAAATGGTATT	TTTTTCTTCCAATTCTTG
Toledo_RNA4.9.14	Toledo_RNA4.9_Antisense	GGGGGATCCCCGGTCGCCCACCGCGGAACGAGCCTAGGAACCGGGGTCCGCGACCCAGCCCCCCGTGGGGGGAGGGGAAGGGCGCGGACC	AGAGATCCAAATGGTATT	TTTTTCTTCCAATTCTTG
Toledo_RNA4.9.15	Toledo_RNA4.9_Antisense	AGCGGGGCGAGCCGGGAAGGGGAGCTGGGTGGGGGATCCCCGGTCGCCCACCGCGGAACGAGCCTAGGAACCGGGGTCCGCGACCCAGCC	AGAGATCCAAATGGTATT	TTTTTCTTCCAATTCTTG
Toledo_RNA4.9.16	Toledo_RNA4.9_Antisense	GGAAAAAGAGCCCGGAGGGACCCAAAAGCCAGCGGGGCGAGCCGGGAAGGGGAGCTGGGTGGGGGATCCCCGGTCGCCCACCGCGGAACG	AGAGATCCAAATGGTATT	TTTTTCTTCCAATTCTTG
Toledo_RNA4.9.17	Toledo_RNA4.9_Antisense	GTCGTCGGCCGGCCGCCGCGACCCCCAGCCGGAAAAAGAGCCCGGAGGGACCCAAAAGCCAGCGGGGCGAGCCGGGAAGGGGAGCTGGGT	AGAGATCCAAATGGTATT	TTTTTCTTCCAATTCTTG
Toledo_RNA4.9.18	Toledo_RNA4.9_Antisense	CACCACCGTCCGCCCGGCCCACCTACCGTCGTCGTCGGCCGGCCGCCGCGACCCCCAGCCGGAAAAAGAGCCCGGAGGGACCCAAAAGCC	AGAGATCCAAATGGTATT	TTTTTCTTCCAATTCTTG
Toledo_RNA4.9.19	Toledo_RNA4.9_Antisense	CTGCCGTCGAGCCGGGGCGTCGCCCGTCCCCACCACCGTCCGCCCGGCCCACCTACCGTCGTCGTCGGCCGGCCGCCGCGACCCCCAGCC	AGAGATCCAAATGGTATT	TTTTTCTTCCAATTCTTG
Toledo_RNA4.9.20	Toledo_RNA4.9_Antisense	GGCCCCCAGCCCCCAACCCTCCGGGGCCGACTGCCGTCGAGCCGGGGCGTCGCCCGTCCCCACCACCGTCCGCCCGGCCCACCTACCGTC	AGAGATCCAAATGGTATT	TTTTTCTTCCAATTCTTG
Toledo_RNA4.9.21	Toledo_RNA4.9_Antisense	GGTCGACCCCGCTCCCGGAGCTCCTGACTGGGCCCCCAGCCCCCAACCCTCCGGGGCCGACTGCCGTCGAGCCGGGGCGTCGCCCGTCCC	AGAGATCCAAATGGTATT	TTTTTCTTCCAATTCTTG
Toledo_RNA4.9.22	Toledo_RNA4.9_Antisense	GGAGCCGCCGCGAGACCCGGAAGCCGTCGCGGTCGACCCCGCTCCCGGAGCTCCTGACTGGGCCCCCAGCCCCCAACCCTCCGGGGCCGA	AGAGATCCAAATGGTATT	TTTTTCTTCCAATTCTTG
Toledo_RNA4.9.23	Toledo_RNA4.9_Antisense	GGAGGGGAGCCCAACCGGAGCCACCGAGAGGGAGCCGCCGCGAGACCCGGAAGCCGTCGCGGTCGACCCCGCTCCCGGAGCTCCTGACTG	AGAGATCCAAATGGTATT	TTTTTCTTCCAATTCTTG
Toledo_RNA4.9.24	Toledo_RNA4.9_Antisense	CACGACCGGCGACCGGACCCTCGAGAGGGGGGAGGGGAGCCCAACCGGAGCCACCGAGAGGGAGCCGCCGCGAGACCCGGAAGCCGTCGC	AGAGATCCAAATGGTATT	TTTTTCTTCCAATTCTTG
Toledo_RNA4.9.25	Toledo_RNA4.9_Antisense	AGCCGACGGCTAGGCCGAGGGACCCCCGGCCACGACCGGCGACCGGACCCTCGAGAGGGGGGAGGGGAGCCCAACCGGAGCCACCGAGAG	AGAGATCCAAATGGTATT	TTTTTCTTCCAATTCTTG
Toledo_RNA4.9.26	Toledo_RNA4.9_Antisense	CGGCCAACGCCCAGGGTAAGGCGGACCGAGAGCCGACGGCTAGGCCGAGGGACCCCCGGCCACGACCGGCGACCGGACCCTCGAGAGGGG	AGAGATCCAAATGGTATT	TTTTTCTTCCAATTCTTG
Toledo_RNA4.9.27	Toledo_RNA4.9_Antisense	GAGCAGTGGGGGAGGGGAGCGTCACGGGACCGGCCAACGCCCAGGGTAAGGCGGACCGAGAGCCGACGGCTAGGCCGAGGGACCCCCGGC	AGAGATCCAAATGGTATT	TTTTTCTTCCAATTCTTG
Toledo_RNA4.9.28	Toledo_RNA4.9_Antisense	AGCCGCGACGGTTCGGGCGGAGTTTTTGGGGAGCAGTGGGGGAGGGGAGCGTCACGGGACCGGCCAACGCCCAGGGTAAGGCGGACCGAG	AGAGATCCAAATGGTATT	TTTTTCTTCCAATTCTTG
Toledo_RNA4.9.29	Toledo_RNA4.9_Antisense	GGAGTGGGGGGACCACGCCCAGGGCCAGCAAGCCGCGACGGTTCGGGCGGAGTTTTTGGGGAGCAGTGGGGGAGGGGAGCGTCACGGGAC	AGAGATCCAAATGGTATT	TTTTTCTTCCAATTCTTG
Toledo_RNA4.9.30	Toledo_RNA4.9_Antisense	GACCCCGGCTGGGCGGCCGATGGGGGGAGGGGAGTGGGGGGACCACGCCCAGGGCCAGCAAGCCGCGACGGTTCGGGCGGAGTTTTTGGG	AGAGATCCAAATGGTATT	TTTTTCTTCCAATTCTTG
Toledo_RNA4.9.31	Toledo_RNA4.9_Antisense	ACGCCACAGCCTAGTGGGGTCCGAGGCGCCGACCCCGGCTGGGCGGCCGATGGGGGGAGGGGAGTGGGGGGACCACGCCCAGGGCCAGCA	AGAGATCCAAATGGTATT	TTTTTCTTCCAATTCTTG
Toledo_RNA4.9.32	Toledo_RNA4.9_Antisense	CCAACCTCACCGCCGCATCGGCCAGCACACACGCCACAGCCTAGTGGGGTCCGAGGCGCCGACCCCGGCTGGGCGGCCGATGGGGGGAGG	AGAGATCCAAATGGTATT	TTTTTCTTCCAATTCTTG
Toledo_RNA4.9.33	Toledo_RNA4.9_Antisense	ACCGTCGACCCCGAGCGCTTCCGGCCACACCCAACCTCACCGCCGCATCGGCCAGCACACACGCCACAGCCTAGTGGGGTCCGAGGCGCC	AGAGATCCAAATGGTATT	TTTTTCTTCCAATTCTTG
Toledo_RNA4.9.34	Toledo_RNA4.9_Antisense	CTAACGGCAATTGAGGTGTCATGGCGGCCCACCGTCGACCCCGAGCGCTTCCGGCCACACCCAACCTCACCGCCGCATCGGCCAGCACAC	AGAGATCCAAATGGTATT	TTTTTCTTCCAATTCTTG
Toledo_RNA4.9.35	Toledo_RNA4.9_Antisense	GTGTGGGGACAGTGATTATGGAGGGGCGTACTAACGGCAATTGAGGTGTCATGGCGGCCCACCGTCGACCCCGAGCGCTTCCGGCCACAC	AGAGATCCAAATGGTATT	TTTTTCTTCCAATTCTTG
Toledo_RNA4.9.36	Toledo_RNA4.9_Antisense	ACCAACGTTGGGCGACCTGCCGGGCCCATCGTGTGGGGACAGTGATTATGGAGGGGCGTACTAACGGCAATTGAGGTGTCATGGCGGCCC	AGAGATCCAAATGGTATT	TTTTTCTTCCAATTCTTG
Toledo_RNA4.9.37	Toledo_RNA4.9_Antisense	CGTACCGGGGAAAAACCCGACTGGGCCTGAACCAACGTTGGGCGACCTGCCGGGCCCATCGTGTGGGGACAGTGATTATGGAGGGGCGTA	AGAGATCCAAATGGTATT	TTTTTCTTCCAATTCTTG
Toledo_RNA4.9.38	Toledo_RNA4.9_Antisense	AAACGCGTGGAGCCCACGGGGACGTGCGTTCGTACCGGGGAAAAACCCGACTGGGCCTGAACCAACGTTGGGCGACCTGCCGGGCCCATC	AGAGATCCAAATGGTATT	TTTTTCTTCCAATTCTTG
Toledo_RNA4.9.39	Toledo_RNA4.9_Antisense	GTGTTCCGGACCCCTCCAGGAAAGGGTGGAAAACGCGTGGAGCCCACGGGGACGTGCGTTCGTACCGGGGAAAAACCCGACTGGGCCTGA	AGAGATCCAAATGGTATT	TTTTTCTTCCAATTCTTG
Toledo_RNA4.9.40	Toledo_RNA4.9_Antisense	TCGTGCCGGGACCCTCCCTGTGGATTCACGGTGTTCCGGACCCCTCCAGGAAAGGGTGGAAAACGCGTGGAGCCCACGGGGACGTGCGTT	AGAGATCCAAATGGTATT	TTTTTCTTCCAATTCTTG
Toledo_RNA4.9.41	Toledo_RNA4.9_Antisense	GCCGGGTGGGACGGTCGTGGTCTCCTCGGCTCGTGCCGGGACCCTCCCTGTGGATTCACGGTGTTCCGGACCCCTCCAGGAAAGGGTGGA	AGAGATCCAAATGGTATT	TTTTTCTTCCAATTCTTG
Toledo_RNA4.9.42	Toledo_RNA4.9_Antisense	TCCCTTCCCGGGTCTCGGACGAGTCGACACGCCGGGTGGGACGGTCGTGGTCTCCTCGGCTCGTGCCGGGACCCTCCCTGTGGATTCACG	AGAGATCCAAATGGTATT	TTTTTCTTCCAATTCTTG
Toledo_RNA4.9.43	Toledo_RNA4.9_Antisense	CGGAGAAGGGAAAAAAAAGGTGGGGCCTGTTCCCTTCCCGGGTCTCGGACGAGTCGACACGCCGGGTGGGACGGTCGTGGTCTCCTCGGC	AGAGATCCAAATGGTATT	TTTTTCTTCCAATTCTTG
Toledo_RNA4.9.44	Toledo_RNA4.9_Antisense	GTATCGGTTCACGGGTTTTCCACGGCAAATCGGAGAAGGGAAAAAAAAGGTGGGGCCTGTTCCCTTCCCGGGTCTCGGACGAGTCGACAC	AGAGATCCAAATGGTATT	TTTTTCTTCCAATTCTTG
Toledo_RNA4.9.45	Toledo_RNA4.9_Antisense	CGTCACGAATTTTTTCGGCCGTCTGCACCCGTATCGGTTCACGGGTTTTCCACGGCAAATCGGAGAAGGGAAAAAAAAGGTGGGGCCTGT	AGAGATCCAAATGGTATT	TTTTTCTTCCAATTCTTG
Toledo_RNA4.9.46	Toledo_RNA4.9_Antisense	GGATAAAATCACGCCCTGTCGTCGTATTGCCGTCACGAATTTTTTCGGCCGTCTGCACCCGTATCGGTTCACGGGTTTTCCACGGCAAAT	AGAGATCCAAATGGTATT	TTTTTCTTCCAATTCTTG
Toledo_RNA4.9.47	Toledo_RNA4.9_Antisense	ATTTTGAGGGACACGGTTTTGTCGGATGGGGGATAAAATCACGCCCTGTCGTCGTATTGCCGTCACGAATTTTTTCGGCCGTCTGCACCC	AGAGATCCAAATGGTATT	TTTTTCTTCCAATTCTTG
Toledo_RNA4.9.48	Toledo_RNA4.9_Antisense	CGGGGCCATTTGAACAGAGAAAGGTGGGGAATTTTGAGGGACACGGTTTTGTCGGATGGGGGATAAAATCACGCCCTGTCGTCGTATTGC	AGAGATCCAAATGGTATT	TTTTTCTTCCAATTCTTG
Toledo_RNA4.9.49	Toledo_RNA4.9_Antisense	GGGGTGCGGTCAAACGGTGTTTTACAGTTTCGGGGCCATTTGAACAGAGAAAGGTGGGGAATTTTGAGGGACACGGTTTTGTCGGATGGG	AGAGATCCAAATGGTATT	TTTTTCTTCCAATTCTTG
Toledo_RNA4.9.50	Toledo_RNA4.9_Antisense	GTCGAGAAGGTCACCAAGATGGCGCCGGTTGGGGTGCGGTCAAACGGTGTTTTACAGTTTCGGGGCCATTTGAACAGAGAAAGGTGGGGA	AGAGATCCAAATGGTATT	TTTTTCTTCCAATTCTTG
Toledo_RNA4.9.51	Toledo_RNA4.9_Antisense	GCTCAGAACGGCATGACGAGCGAGAGAACCGTCGAGAAGGTCACCAAGATGGCGCCGGTTGGGGTGCGGTCAAACGGTGTTTTACAGTTT	AGAGATCCAAATGGTATT	TTTTTCTTCCAATTCTTG
Toledo_RNA4.9.52	Toledo_RNA4.9_Antisense	ACGCCATTTTCTCTCGTCCGCCATGTCGGAGCTCAGAACGGCATGACGAGCGAGAGAACCGTCGAGAAGGTCACCAAGATGGCGCCGGTT	AGAGATCCAAATGGTATT	TTTTTCTTCCAATTCTTG
Toledo_RNA4.9.53	Toledo_RNA4.9_Antisense	GCCTGGAGCGAAAACGCTCCTCGGCTCTCGACGCCATTTTCTCTCGTCCGCCATGTCGGAGCTCAGAACGGCATGACGAGCGAGAGAACC	AGAGATCCAAATGGTATT	TTTTTCTTCCAATTCTTG
Toledo_RNA4.9.54	Toledo_RNA4.9_Antisense	CAGAAAAGTTATCGTGCTATTTTTTTACCCGCCTGGAGCGAAAACGCTCCTCGGCTCTCGACGCCATTTTCTCTCGTCCGCCATGTCGGA	AGAGATCCAAATGGTATT	TTTTTCTTCCAATTCTTG
Toledo_RNA4.9.55	Toledo_RNA4.9_Antisense	AAAGCTCTTCAAAAACGTCTCAAAAAAGCACAGAAAAGTTATCGTGCTATTTTTTTACCCGCCTGGAGCGAAAACGCTCCTCGGCTCTCG	AGAGATCCAAATGGTATT	TTTTTCTTCCAATTCTTG
Toledo_RNA4.9.56	Toledo_RNA4.9_Antisense	GGCTATCATTTTTTCGCTCTGAGCAGAAAAAAAGCTCTTCAAAAACGTCTCAAAAAAGCACAGAAAAGTTATCGTGCTATTTTTTTACCC	AGAGATCCAAATGGTATT	TTTTTCTTCCAATTCTTG
Toledo_RNA4.9.57	Toledo_RNA4.9_Antisense	CCGCTCGGCCAGACTCGTCGAGATTTTCAGGGCTATCATTTTTTCGCTCTGAGCAGAAAAAAAGCTCTTCAAAAACGTCTCAAAAAAGCA	AGAGATCCAAATGGTATT	TTTTTCTTCCAATTCTTG
Toledo_RNA4.9.58	Toledo_RNA4.9_Antisense	CCCGCGACTCGCCCCTCCTCCAAGATGGCGCCGCTCGGCCAGACTCGTCGAGATTTTCAGGGCTATCATTTTTTCGCTCTGAGCAGAAAA	AGAGATCCAAATGGTATT	TTTTTCTTCCAATTCTTG
Toledo_RNA4.9.59	Toledo_RNA4.9_Antisense	TCGCCTCGGCCAGGGGGTACCGAGGGGGTGCCCGCGACTCGCCCCTCCTCCAAGATGGCGCCGCTCGGCCAGACTCGTCGAGATTTTCAG	AGAGATCCAAATGGTATT	TTTTTCTTCCAATTCTTG
Toledo_RNA4.9.60	Toledo_RNA4.9_Antisense	AGCATCACGGAACAGGCGGCGATCGCGGACTCGCCTCGGCCAGGGGGTACCGAGGGGGTGCCCGCGACTCGCCCCTCCTCCAAGATGGCG	AGAGATCCAAATGGTATT	TTTTTCTTCCAATTCTTG
Toledo_RNA4.9.61	Toledo_RNA4.9_Antisense	GAAGAGTCGCCTCGACGGCGCCCTCTAGGTAGCATCACGGAACAGGCGGCGATCGCGGACTCGCCTCGGCCAGGGGGTACCGAGGGGGTG	AGAGATCCAAATGGTATT	TTTTTCTTCCAATTCTTG
Toledo_RNA4.9.62	Toledo_RNA4.9_Antisense	AGCGACAGTTAGCCCTCAGGGCGAAAACAGGAAGAGTCGCCTCGACGGCGCCCTCTAGGTAGCATCACGGAACAGGCGGCGATCGCGGAC	AGAGATCCAAATGGTATT	TTTTTCTTCCAATTCTTG
Toledo_RNA4.9.63	Toledo_RNA4.9_Antisense	GACTCAGCGAGCACGAGATGGTTTGACGTCAGCGACAGTTAGCCCTCAGGGCGAAAACAGGAAGAGTCGCCTCGACGGCGCCCTCTAGGT	AGAGATCCAAATGGTATT	TTTTTCTTCCAATTCTTG
Toledo_RNA4.9.64	Toledo_RNA4.9_Antisense	GTCCTCCATCGCTTGTCAACAACCGGATGTGACTCAGCGAGCACGAGATGGTTTGACGTCAGCGACAGTTAGCCCTCAGGGCGAAAACAG	AGAGATCCAAATGGTATT	TTTTTCTTCCAATTCTTG
Toledo_RNA4.9.65	Toledo_RNA4.9_Antisense	GCGATGACTAGAGGGCGCACTTTGGGTGCGGTCCTCCATCGCTTGTCAACAACCGGATGTGACTCAGCGAGCACGAGATGGTTTGACGTC	AGAGATCCAAATGGTATT	TTTTTCTTCCAATTCTTG
Toledo_RNA4.9.66	Toledo_RNA4.9_Antisense	TCTTCGAGCAGTTTATAAAAGGGGTCAGGCGCGATGACTAGAGGGCGCACTTTGGGTGCGGTCCTCCATCGCTTGTCAACAACCGGATGT	AGAGATCCAAATGGTATT	TTTTTCTTCCAATTCTTG
Toledo_RNA4.9.67	Toledo_RNA4.9_Antisense	TTCTGTATTTTTTCACATAAGGTGTTCTTTTCTTCGAGCAGTTTATAAAAGGGGTCAGGCGCGATGACTAGAGGGCGCACTTTGGGTGCG	AGAGATCCAAATGGTATT	TTTTTCTTCCAATTCTTG
Toledo_RNA4.9.68	Toledo_RNA4.9_Antisense	GAGCGGTTGTGTTGGATGAACTTGTCATCATTCTGTATTTTTTCACATAAGGTGTTCTTTTCTTCGAGCAGTTTATAAAAGGGGTCAGGC	AGAGATCCAAATGGTATT	TTTTTCTTCCAATTCTTG
Toledo_RNA4.9.69	Toledo_RNA4.9_Antisense	TTTTTGGACACTGATAGATATGGCGTTGTTGAGCGGTTGTGTTGGATGAACTTGTCATCATTCTGTATTTTTTCACATAAGGTGTTCTTT	AGAGATCCAAATGGTATT	TTTTTCTTCCAATTCTTG
Toledo_RNA4.9.70	Toledo_RNA4.9_Antisense	GCATTTATAGTTTCAAAGGATAGAAGATAGTTTTTGGACACTGATAGATATGGCGTTGTTGAGCGGTTGTGTTGGATGAACTTGTCATCA	AGAGATCCAAATGGTATT	TTTTTCTTCCAATTCTTG
Toledo_RNA4.9.71	Toledo_RNA4.9_Antisense	AGTCTTGGATACTAAATATGTATATAGGCAGCATTTATAGTTTCAAAGGATAGAAGATAGTTTTTGGACACTGATAGATATGGCGTTGTT	AGAGATCCAAATGGTATT	TTTTTCTTCCAATTCTTG
Toledo_RNA4.9.72	Toledo_RNA4.9_Antisense	TGTATCACTTCTTTTCGTCTACGTGGTAAGAGTCTTGGATACTAAATATGTATATAGGCAGCATTTATAGTTTCAAAGGATAGAAGATAG	AGAGATCCAAATGGTATT	TTTTTCTTCCAATTCTTG
Toledo_RNA4.9.73	Toledo_RNA4.9_Antisense	CACGATATAGACGATACACGTCAAGATCATTGTATCACTTCTTTTCGTCTACGTGGTAAGAGTCTTGGATACTAAATATGTATATAGGCA	AGAGATCCAAATGGTATT	TTTTTCTTCCAATTCTTG
Toledo_RNA4.9.74	Toledo_RNA4.9_Antisense	GGTTTGCGCGTCTTATCTGAATATATCTAGCACGATATAGACGATACACGTCAAGATCATTGTATCACTTCTTTTCGTCTACGTGGTAAG	AGAGATCCAAATGGTATT	TTTTTCTTCCAATTCTTG
Toledo_RNA4.9.75	Toledo_RNA4.9_Antisense	GGTCTTTCATGATACTGATGAGAAATCTATGGTTTGCGCGTCTTATCTGAATATATCTAGCACGATATAGACGATACACGTCAAGATCAT	AGAGATCCAAATGGTATT	TTTTTCTTCCAATTCTTG
Toledo_RNA4.9.76	Toledo_RNA4.9_Antisense	AAAATGACTAGGTTCGTATATAGAGCTATAGGTCTTTCATGATACTGATGAGAAATCTATGGTTTGCGCGTCTTATCTGAATATATCTAG	AGAGATCCAAATGGTATT	TTTTTCTTCCAATTCTTG
Toledo_RNA4.9.77	Toledo_RNA4.9_Antisense	TCCCTCGTCGGCTTCTCCGGCGGCTGTCCTAAAATGACTAGGTTCGTATATAGAGCTATAGGTCTTTCATGATACTGATGAGAAATCTAT	AGAGATCCAAATGGTATT	TTTTTCTTCCAATTCTTG
Toledo_RNA4.9.78	Toledo_RNA4.9_Antisense	GGGCGTGAGGTTCTGGCTGCACCCGCCCGATCCCTCGTCGGCTTCTCCGGCGGCTGTCCTAAAATGACTAGGTTCGTATATAGAGCTATA	AGAGATCCAAATGGTATT	TTTTTCTTCCAATTCTTG
Toledo_RNA4.9.79	Toledo_RNA4.9_Antisense	TAAAAAAAAAAAAAAAAAAAAATAGAAAAATATAGGTGCCGGACGCCGGCTACGTCCCAGTCCGGGGCTTAGCGCACCCAAACGCAGGTT	AGAGATCCAAATGGTATT	TTTTTCTTCCAATTCTTG
Toledo_RNA4.9.80	Toledo_RNA4.9_Antisense	AGTTTTATTCTTGGTTCATCATATATTTTGTAAAAAAAAAAAAAAAAAAAAATAGAAAAATATAGGTGCCGGACGCCGGCTACGTCCCAG	AGAGATCCAAATGGTATT	TTTTTCTTCCAATTCTTG
Toledo_RNA4.9.81	Toledo_RNA4.9_Antisense	TAGAGCATATTAAAAATAGACGAGAGCTAGAGTTTTATTCTTGGTTCATCATATATTTTGTAAAAAAAAAAAAAAAAAAAAATAGAAAAA	AGAGATCCAAATGGTATT	TTTTTCTTCCAATTCTTG
Toledo_RNA4.9.82	Toledo_RNA4.9_Antisense	AGTTCATTCTGTCATTAAAAAGGTTTTAAGTAGAGCATATTAAAAATAGACGAGAGCTAGAGTTTTATTCTTGGTTCATCATATATTTTG	AGAGATCCAAATGGTATT	TTTTTCTTCCAATTCTTG
Toledo_RNA4.9.83	Toledo_RNA4.9_Antisense	GAGAAACTATATAAAGAGCGTATAACATGGAGTTCATTCTGTCATTAAAAAGGTTTTAAGTAGAGCATATTAAAAATAGACGAGAGCTAG	AGAGATCCAAATGGTATT	TTTTTCTTCCAATTCTTG
Toledo_RNA4.9.84	Toledo_RNA4.9_Antisense	GGGAAGGATACGGTTTTAAAGGTTAGTGCAGAGAAACTATATAAAGAGCGTATAACATGGAGTTCATTCTGTCATTAAAAAGGTTTTAAG	AGAGATCCAAATGGTATT	TTTTTCTTCCAATTCTTG
Toledo_RNA4.9.85	Toledo_RNA4.9_Antisense	ATTGTGTATCAAAAGATGATTTGTACAACAGGGAAGGATACGGTTTTAAAGGTTAGTGCAGAGAAACTATATAAAGAGCGTATAACATGG	AGAGATCCAAATGGTATT	TTTTTCTTCCAATTCTTG
Toledo_RNA4.9.86	Toledo_RNA4.9_Antisense	ATCATATATATGGAGGGATATCAGGTCATCATTGTGTATCAAAAGATGATTTGTACAACAGGGAAGGATACGGTTTTAAAGGTTAGTGCA	AGAGATCCAAATGGTATT	TTTTTCTTCCAATTCTTG
Toledo_RNA4.9.87	Toledo_RNA4.9_Antisense	AGGAGGACAAGTCTAACGGAATAATATCCGATCATATATATGGAGGGATATCAGGTCATCATTGTGTATCAAAAGATGATTTGTACAACA	AGAGATCCAAATGGTATT	TTTTTCTTCCAATTCTTG
Toledo_RNA4.9.88	Toledo_RNA4.9_Antisense	TCTCCAGATACAGGAGATGAGGAAAAAAAAAGGAGGACAAGTCTAACGGAATAATATCCGATCATATATATGGAGGGATATCAGGTCATC	AGAGATCCAAATGGTATT	TTTTTCTTCCAATTCTTG
Toledo_RNA4.9.89	Toledo_RNA4.9_Antisense	GGTGGTCATGGCGGTGGTGGTCAACATATATCTCCAGATACAGGAGATGAGGAAAAAAAAAGGAGGACAAGTCTAACGGAATAATATCCG	AGAGATCCAAATGGTATT	TTTTTCTTCCAATTCTTG
Toledo_RNA4.9.90	Toledo_RNA4.9_Antisense	CACATTTCTAGTCGTGACGGCTAGCTTTTTGGTGGTCATGGCGGTGGTGGTCAACATATATCTCCAGATACAGGAGATGAGGAAAAAAAA	AGAGATCCAAATGGTATT	TTTTTCTTCCAATTCTTG
Toledo_RNA4.9.91	Toledo_RNA4.9_Antisense	TTTCTTCTCGAACGGAAAGTCCGAATCCTACACATTTCTAGTCGTGACGGCTAGCTTTTTGGTGGTCATGGCGGTGGTGGTCAACATATA	AGAGATCCAAATGGTATT	TTTTTCTTCCAATTCTTG
Toledo_RNA4.9.92	Toledo_RNA4.9_Antisense	GACAAAAAGAGCGTCCAGAGACGCGGTCTCTTTCTTCTCGAACGGAAAGTCCGAATCCTACACATTTCTAGTCGTGACGGCTAGCTTTTT	AGAGATCCAAATGGTATT	TTTTTCTTCCAATTCTTG
Toledo_RNA4.9.93	Toledo_RNA4.9_Antisense	TCTCTTACGTATCCCGGGTCGATTCAGACCGACAAAAAGAGCGTCCAGAGACGCGGTCTCTTTCTTCTCGAACGGAAAGTCCGAATCCTA	AGAGATCCAAATGGTATT	TTTTTCTTCCAATTCTTG
Toledo_RNA4.9.94	Toledo_RNA4.9_Antisense	GGTCTCGAGCGCCCCCCGATGTAGGGCCGCTCTCTTACGTATCCCGGGTCGATTCAGACCGACAAAAAGAGCGTCCAGAGACGCGGTCTC	AGAGATCCAAATGGTATT	TTTTTCTTCCAATTCTTG
Toledo_RNA4.9.95	Toledo_RNA4.9_Antisense	TTTTTTTTTCTGGTCAGATGGAACGTCGTCGGTCTCGAGCGCCCCCCGATGTAGGGCCGCTCTCTTACGTATCCCGGGTCGATTCAGACC	AGAGATCCAAATGGTATT	TTTTTCTTCCAATTCTTG
Toledo_RNA4.9.96	Toledo_RNA4.9_Antisense	ATGGTGAGAGGTCGCCACCGAGGGGTGCCTTTTTTTTTTCTGGTCAGATGGAACGTCGTCGGTCTCGAGCGCCCCCCGATGTAGGGCCGC	AGAGATCCAAATGGTATT	TTTTTCTTCCAATTCTTG
Toledo_RNA4.9.97	Toledo_RNA4.9_Antisense	GGCTACGAAGGACGGGCGGACGGGCAAACGATGGTGAGAGGTCGCCACCGAGGGGTGCCTTTTTTTTTTCTGGTCAGATGGAACGTCGTC	AGAGATCCAAATGGTATT	TTTTTCTTCCAATTCTTG
Toledo_RNA4.9.98	Toledo_RNA4.9_Antisense	GATGGTACCGATAGAGCCTGAGATGATGATGGCTACGAAGGACGGGCGGACGGGCAAACGATGGTGAGAGGTCGCCACCGAGGGGTGCCT	AGAGATCCAAATGGTATT	TTTTTCTTCCAATTCTTG
Toledo_RNA4.9.99	Toledo_RNA4.9_Antisense	GTGAGGCAGTTTTTTTTTTCAGATGACAACGATGGTACCGATAGAGCCTGAGATGATGATGGCTACGAAGGACGGGCGGACGGGCAAACG	AGAGATCCAAATGGTATT	TTTTTCTTCCAATTCTTG
Toledo_RNA4.9.100	Toledo_RNA4.9_Antisense	TCCGGAAAGATGGTGTTTTTACGCAGGTGGGTGAGGCAGTTTTTTTTTTCAGATGACAACGATGGTACCGATAGAGCCTGAGATGATGAT	AGAGATCCAAATGGTATT	TTTTTCTTCCAATTCTTG
Toledo_RNA4.9.101	Toledo_RNA4.9_Antisense	CACGACCGTATTTGCCCGTCTTACCGCACCTCCGGAAAGATGGTGTTTTTACGCAGGTGGGTGAGGCAGTTTTTTTTTTCAGATGACAAC	AGAGATCCAAATGGTATT	TTTTTCTTCCAATTCTTG
Toledo_RNA4.9.102	Toledo_RNA4.9_Antisense	GTGTCGATGGTGCGTTTTTTTTTGCCTCGGCACGACCGTATTTGCCCGTCTTACCGCACCTCCGGAAAGATGGTGTTTTTACGCAGGTGG	AGAGATCCAAATGGTATT	TTTTTCTTCCAATTCTTG
Toledo_RNA4.9.103	Toledo_RNA4.9_Antisense	ACACCGACAGGTGGTGCTCATGAGGGTGTGGTGTCGATGGTGCGTTTTTTTTTGCCTCGGCACGACCGTATTTGCCCGTCTTACCGCACC	AGAGATCCAAATGGTATT	TTTTTCTTCCAATTCTTG
Toledo_RNA4.9.104	Toledo_RNA4.9_Antisense	ATGTTCGTAGAGAACGATGGAGGACGACCAACACCGACAGGTGGTGCTCATGAGGGTGTGGTGTCGATGGTGCGTTTTTTTTTGCCTCGG	AGAGATCCAAATGGTATT	TTTTTCTTCCAATTCTTG
Toledo_RNA4.9.105	Toledo_RNA4.9_Antisense	CTTGCCGTCGTCCGTCACCCGGGCGTCGAGATGTTCGTAGAGAACGATGGAGGACGACCAACACCGACAGGTGGTGCTCATGAGGGTGTG	AGAGATCCAAATGGTATT	TTTTTCTTCCAATTCTTG
Toledo_RNA4.9.106	Toledo_RNA4.9_Antisense	CCCGAGAGAACACCGTCTTCTCCGGGACGTCTTGCCGTCGTCCGTCACCCGGGCGTCGAGATGTTCGTAGAGAACGATGGAGGACGACCA	AGAGATCCAAATGGTATT	TTTTTCTTCCAATTCTTG
Toledo_RNA4.9.107	Toledo_RNA4.9_Antisense	ATAGATATTATAGATCCAGAGAGCGTACCGCCCGAGAGAACACCGTCTTCTCCGGGACGTCTTGCCGTCGTCCGTCACCCGGGCGTCGAG	AGAGATCCAAATGGTATT	TTTTTCTTCCAATTCTTG
Toledo_RNA4.9.108	Toledo_RNA4.9_Antisense	TCGTCGTACTCACAGTCTCGTTTAGCTACTATAGATATTATAGATCCAGAGAGCGTACCGCCCGAGAGAACACCGTCTTCTCCGGGACGT	AGAGATCCAAATGGTATT	TTTTTCTTCCAATTCTTG
Toledo_RNA4.9.109	Toledo_RNA4.9_Antisense	AGAAGCAACATAAAAAAAAGATGATGTGGTTCGTCGTACTCACAGTCTCGTTTAGCTACTATAGATATTATAGATCCAGAGAGCGTACCG	AGAGATCCAAATGGTATT	TTTTTCTTCCAATTCTTG
Toledo_RNA4.9.110	Toledo_RNA4.9_Antisense	CGAGTGTCGTCGACATAAGTCATTTTCTAAAGAAGCAACATAAAAAAAAGATGATGTGGTTCGTCGTACTCACAGTCTCGTTTAGCTACT	AGAGATCCAAATGGTATT	TTTTTCTTCCAATTCTTG
Toledo_RNA4.9.111	Toledo_RNA4.9_Antisense	AGCGAGCGTGTTTCACGAGATGGCTGATGCCGAGTGTCGTCGACATAAGTCATTTTCTAAAGAAGCAACATAAAAAAAAGATGATGTGGT	AGAGATCCAAATGGTATT	TTTTTCTTCCAATTCTTG
Toledo_RNA4.9.112	Toledo_RNA4.9_Antisense	GCGGACCCAGTGTTCCTTGGAGAGACGAAAAGCGAGCGTGTTTCACGAGATGGCTGATGCCGAGTGTCGTCGACATAAGTCATTTTCTAA	AGAGATCCAAATGGTATT	TTTTTCTTCCAATTCTTG
Toledo_RNA4.9.113	Toledo_RNA4.9_Antisense	TTTGCTTTGGTCGGTACACGGTCCCTTTCAGCGGACCCAGTGTTCCTTGGAGAGACGAAAAGCGAGCGTGTTTCACGAGATGGCTGATGC	AGAGATCCAAATGGTATT	TTTTTCTTCCAATTCTTG
Toledo_RNA4.9.114	Toledo_RNA4.9_Antisense	GTGGTTGATCATGTTACTACGTGTGTGTTTTTTGCTTTGGTCGGTACACGGTCCCTTTCAGCGGACCCAGTGTTCCTTGGAGAGACGAAA	AGAGATCCAAATGGTATT	TTTTTCTTCCAATTCTTG
Toledo_RNA4.9.115	Toledo_RNA4.9_Antisense	TATACGATTGTGTTTTCGTGTCATTCAGACGTGGTTGATCATGTTACTACGTGTGTGTTTTTTGCTTTGGTCGGTACACGGTCCCTTTCA	AGAGATCCAAATGGTATT	TTTTTCTTCCAATTCTTG
Toledo_RNA4.9.116	Toledo_RNA4.9_Antisense	TATTCCAAGTTCGTTCCATGAATAGAGCGTTATACGATTGTGTTTTCGTGTCATTCAGACGTGGTTGATCATGTTACTACGTGTGTGTTT	AGAGATCCAAATGGTATT	TTTTTCTTCCAATTCTTG
Toledo_RNA4.9.117	Toledo_RNA4.9_Antisense	GGCTTAGCCTCTGGCCTGCGATGGTTTTTTTATTCCAAGTTCGTTCCATGAATAGAGCGTTATACGATTGTGTTTTCGTGTCATTCAGAC	AGAGATCCAAATGGTATT	TTTTTCTTCCAATTCTTG
Toledo_RNA4.9.118	Toledo_RNA4.9_Antisense	AAACTCGCGCCCGCTTCCCCGGACGGTTTCGGCTTAGCCTCTGGCCTGCGATGGTTTTTTTATTCCAAGTTCGTTCCATGAATAGAGCGT	AGAGATCCAAATGGTATT	TTTTTCTTCCAATTCTTG
Toledo_RNA4.9.119	Toledo_RNA4.9_Antisense	GGCTCAACGAGCACCAGAGACTAAGTCGGAAAACTCGCGCCCGCTTCCCCGGACGGTTTCGGCTTAGCCTCTGGCCTGCGATGGTTTTTT	AGAGATCCAAATGGTATT	TTTTTCTTCCAATTCTTG
Toledo_RNA4.9.120	Toledo_RNA4.9_Antisense	ATTCTTCAGAGAATCAGGAAAAAAAAAAGAGGCTCAACGAGCACCAGAGACTAAGTCGGAAAACTCGCGCCCGCTTCCCCGGACGGTTTC	AGAGATCCAAATGGTATT	TTTTTCTTCCAATTCTTG
Toledo_RNA4.9.121	Toledo_RNA4.9_Antisense	TTGATTTCGCGTCATAGGGCTGTGACGGTGATTCTTCAGAGAATCAGGAAAAAAAAAAGAGGCTCAACGAGCACCAGAGACTAAGTCGGA	AGAGATCCAAATGGTATT	TTTTTCTTCCAATTCTTG
Toledo_RNA4.9.122	Toledo_RNA4.9_Antisense	TACCTGTTGAGAACGTTTATGTTCTAGCAATTGATTTCGCGTCATAGGGCTGTGACGGTGATTCTTCAGAGAATCAGGAAAAAAAAAAGA	AGAGATCCAAATGGTATT	TTTTTCTTCCAATTCTTG
Toledo_RNA4.9.123	Toledo_RNA4.9_Antisense	GTTATAGCATCATCTAGTTTGTTCATTTCATACCTGTTGAGAACGTTTATGTTCTAGCAATTGATTTCGCGTCATAGGGCTGTGACGGTG	AGAGATCCAAATGGTATT	TTTTTCTTCCAATTCTTG
Toledo_RNA4.9.124	Toledo_RNA4.9_Antisense	TCACACCTATCTATATACACACAATATAAGGTTATAGCATCATCTAGTTTGTTCATTTCATACCTGTTGAGAACGTTTATGTTCTAGCAA	AGAGATCCAAATGGTATT	TTTTTCTTCCAATTCTTG
Toledo_RNA4.9.125	Toledo_RNA4.9_Antisense	CATACAACGACACTTTTTATCCTACAAATTTCACACCTATCTATATACACACAATATAAGGTTATAGCATCATCTAGTTTGTTCATTTCA	AGAGATCCAAATGGTATT	TTTTTCTTCCAATTCTTG
Toledo_RNA4.9.126	Toledo_RNA4.9_Antisense	ACAGTCTCCAGTTTCACGATCGTTGTGCATCATACAACGACACTTTTTATCCTACAAATTTCACACCTATCTATATACACACAATATAAG	AGAGATCCAAATGGTATT	TTTTTCTTCCAATTCTTG
Toledo_RNA4.9.127	Toledo_RNA4.9_Antisense	CATTTGTGTATTTGCATTCGGTAGAGAGCTACAGTCTCCAGTTTCACGATCGTTGTGCATCATACAACGACACTTTTTATCCTACAAATT	AGAGATCCAAATGGTATT	TTTTTCTTCCAATTCTTG
Toledo_RNA4.9.128	Toledo_RNA4.9_Antisense	ATTTCTTTATGTGGGGACGGGAATCGATGTCATTTGTGTATTTGCATTCGGTAGAGAGCTACAGTCTCCAGTTTCACGATCGTTGTGCAT	AGAGATCCAAATGGTATT	TTTTTCTTCCAATTCTTG
Toledo_RNA4.9.129	Toledo_RNA4.9_Antisense	AATCTTCTTCATTCTTTCACAGTAAAGCACATTTCTTTATGTGGGGACGGGAATCGATGTCATTTGTGTATTTGCATTCGGTAGAGAGCT	AGAGATCCAAATGGTATT	TTTTTCTTCCAATTCTTG
Toledo_RNA4.9.130	Toledo_RNA4.9_Antisense	GAGCGAGGGCCCCGTCGTACGAGGAACAAGAATCTTCTTCATTCTTTCACAGTAAAGCACATTTCTTTATGTGGGGACGGGAATCGATGT	AGAGATCCAAATGGTATT	TTTTTCTTCCAATTCTTG
Toledo_RNA4.9.131	Toledo_RNA4.9_Antisense	CCCTCTCCCGGAGGGGGGAAGAGGCACGACGAGCGAGGGCCCCGTCGTACGAGGAACAAGAATCTTCTTCATTCTTTCACAGTAAAGCAC	AGAGATCCAAATGGTATT	TTTTTCTTCCAATTCTTG
Toledo_RNA4.9.132	Toledo_RNA4.9_Antisense	TGGCCCGATGCGACGGAGGGCCCCGACGTCCCCTCTCCCGGAGGGGGGAAGAGGCACGACGAGCGAGGGCCCCGTCGTACGAGGAACAAG	AGAGATCCAAATGGTATT	TTTTTCTTCCAATTCTTG
Toledo_RNA4.9.133	Toledo_RNA4.9_Antisense	ATGACAGTGTAGTAAACATTTCACTGGCTTTGGCCCGATGCGACGGAGGGCCCCGACGTCCCCTCTCCCGGAGGGGGGAAGAGGCACGAC	AGAGATCCAAATGGTATT	TTTTTCTTCCAATTCTTG
Toledo_RNA4.9.134	Toledo_RNA4.9_Antisense	TGGAGGAAATAATATACATCATATATTCTGATGACAGTGTAGTAAACATTTCACTGGCTTTGGCCCGATGCGACGGAGGGCCCCGACGTC	AGAGATCCAAATGGTATT	TTTTTCTTCCAATTCTTG
Toledo_RNA4.9.135	Toledo_RNA4.9_Antisense	GATGCGAATTGGTGGCTATGGTGAGGAGTTTGGAGGAAATAATATACATCATATATTCTGATGACAGTGTAGTAAACATTTCACTGGCTT	AGAGATCCAAATGGTATT	TTTTTCTTCCAATTCTTG
Toledo_RNA4.9.136	Toledo_RNA4.9_Antisense	GCCGCCGCGGTTGCTACTACTTTCTTAAGTGATGCGAATTGGTGGCTATGGTGAGGAGTTTGGAGGAAATAATATACATCATATATTCTG	AGAGATCCAAATGGTATT	TTTTTCTTCCAATTCTTG
Toledo_RNA4.9.137	Toledo_RNA4.9_Antisense	GGACGAGGAGACGACGACCGGCCGGTCGCCGCCGCCGCGGTTGCTACTACTTTCTTAAGTGATGCGAATTGGTGGCTATGGTGAGGAGTT	AGAGATCCAAATGGTATT	TTTTTCTTCCAATTCTTG
Toledo_RNA4.9.138	Toledo_RNA4.9_Antisense	CACATTTTTCTGCACATGTACAACATTTGAGGACGAGGAGACGACGACCGGCCGGTCGCCGCCGCCGCGGTTGCTACTACTTTCTTAAGT	AGAGATCCAAATGGTATT	TTTTTCTTCCAATTCTTG
Toledo_RNA4.9.139	Toledo_RNA4.9_Antisense	AAGACGCATGGGATAAATAACACGTATTTACACATTTTTCTGCACATGTACAACATTTGAGGACGAGGAGACGACGACCGGCCGGTCGCC	AGAGATCCAAATGGTATT	TTTTTCTTCCAATTCTTG
Toledo_RNA4.9.140	Toledo_RNA4.9_Antisense	TAGCGTATATAAAAACATATATCTATGTACAAGACGCATGGGATAAATAACACGTATTTACACATTTTTCTGCACATGTACAACATTTGA	AGAGATCCAAATGGTATT	TTTTTCTTCCAATTCTTG
Toledo_RNA4.9.141	Toledo_RNA4.9_Antisense	GGTTATGCAAAAGGATATATAAAGTATAAATAGCGTATATAAAAACATATATCTATGTACAAGACGCATGGGATAAATAACACGTATTTA	AGAGATCCAAATGGTATT	TTTTTCTTCCAATTCTTG
Toledo_RNA4.9.142	Toledo_RNA4.9_Antisense	AGCAAATCATTAAAATCCTTGACTGTCTATGGTTATGCAAAAGGATATATAAAGTATAAATAGCGTATATAAAAACATATATCTATGTAC	AGAGATCCAAATGGTATT	TTTTTCTTCCAATTCTTG
Toledo_RNA4.9.143	Toledo_RNA4.9_Antisense	AACTCCTAAGCGATGGCTCAAAGGCGGATGAGCAAATCATTAAAATCCTTGACTGTCTATGGTTATGCAAAAGGATATATAAAGTATAAA	AGAGATCCAAATGGTATT	TTTTTCTTCCAATTCTTG
Toledo_RNA4.9.144	Toledo_RNA4.9_Antisense	GAAAAGGTGGGCCGAGAACATAGAGGAACTAACTCCTAAGCGATGGCTCAAAGGCGGATGAGCAAATCATTAAAATCCTTGACTGTCTAT	AGAGATCCAAATGGTATT	TTTTTCTTCCAATTCTTG
Toledo_RNA4.9.145	Toledo_RNA4.9_Antisense	GTGGTAGTACAAGGGTTTGCTACTGTAGTCGAAAAGGTGGGCCGAGAACATAGAGGAACTAACTCCTAAGCGATGGCTCAAAGGCGGATG	AGAGATCCAAATGGTATT	TTTTTCTTCCAATTCTTG
Toledo_RNA4.9.146	Toledo_RNA4.9_Antisense	GGTGACGATGATGATGTGGTTTTTATCGGGGTGGTAGTACAAGGGTTTGCTACTGTAGTCGAAAAGGTGGGCCGAGAACATAGAGGAACT	AGAGATCCAAATGGTATT	TTTTTCTTCCAATTCTTG
Toledo_RNA4.9.147	Toledo_RNA4.9_Antisense	GGGGGGGAACGTGTGTCGTTTCCAGGTCGTGGTGACGATGATGATGTGGTTTTTATCGGGGTGGTAGTACAAGGGTTTGCTACTGTAGTC	AGAGATCCAAATGGTATT	TTTTTCTTCCAATTCTTG
Toledo_RNA4.9.148	Toledo_RNA4.9_Antisense	CCATTCTTATATATACACATGCCCAAGATTGGGGGGGAACGTGTGTCGTTTCCAGGTCGTGGTGACGATGATGATGTGGTTTTTATCGGG	AGAGATCCAAATGGTATT	TTTTTCTTCCAATTCTTG
Toledo_RNA4.9.149	Toledo_RNA4.9_Antisense	TTTCTTCTCGAGCCCCACGTCCTCTCCCTCCCATTCTTATATATACACATGCCCAAGATTGGGGGGGAACGTGTGTCGTTTCCAGGTCGT	AGAGATCCAAATGGTATT	TTTTTCTTCCAATTCTTG
