# Supplementary material for: Functional and molecular dissection of HCMV long non-coding RNAs
Source: Sci Rep. 2022 Nov 11;12:19303. doi: 10.1038/s41598-022-23317-3 (PMC9652368; doi:10.1038/s41598-022-23317-3)
Supplement: Supplementary file 1 — Supplementary Information 1. [file 41598_2022_23317_MOESM1_ESM.zip › Table S4_HCMV lncRNA interactome.xlsx]

## Sheet: RNA1.2 (Filtered by no probe)
Uniprot	gname	species	NP-1	NP-2	A1.2-1	A1.2-2	S1.2-1	S1.2-2	1.2 adj.p
Q6P2E9	EDC4	HUMAN	0	0	0	1	116	145	5.23e-80
Q14671	PUM1	HUMAN	0	0	0	0	45	61	5.9e-62
Q8IZH2	XRN1	HUMAN	0	0	1	0	40	55	8.74e-54
Q99700	ATX2	HUMAN	0	0	0	0	40	54	1.52e-52
Q5TC82	RC3H1	HUMAN	0	0	0	0	36	53	2.77e-51
A5YKK6	CNOT1	HUMAN	2	0	0	0	99	119	2.02e-46
Q9Y520	PRC2C	HUMAN	0	0	0	0	42	62	1.06e-45
O00425	IF2B3	HUMAN	0	0	1	1	53	65	2.14e-38
Q96F86	EDC3	HUMAN	0	0	0	0	23	42	3.7e-37
Q9BYK8	HELZ2	HUMAN	0	0	0	0	31	40	1.04e-34
Q9NZB2	F120A	HUMAN	0	0	0	0	75	87	1.4e-32
Q15149	PLEC	HUMAN	16	1	9	14	179	205	5.82e-30
Q96I24	FUBP3	HUMAN	0	0	3	2	99	119	8.34e-29
P42694	HELZ	HUMAN	0	0	0	0	29	34	1.27e-27
Q17RY0	CPEB4	HUMAN	0	0	0	0	42	53	1.29e-27
O75179	ANR17	HUMAN	0	0	0	0	29	30	4.29e-23
Q5D1E8	ZC12A	HUMAN	0	0	0	0	25	29	4.96e-22
Q86TB9	PATL1	HUMAN	0	0	0	0	19	29	4.96e-22
P48634	PRC2A	HUMAN	2	0	0	1	55	65	9.47e-22
Q9Y3F4	STRAP	HUMAN	0	0	0	0	20	28	5.63e-21
Q14152	EIF3A	HUMAN	0	2	1	1	55	74	1.32e-20
Q7Z739	YTHD3	HUMAN	0	0	0	0	21	27	5.98e-20
Q9C0C2	TB182	HUMAN	0	0	0	0	20	27	5.98e-20
Q14258	TRI25	HUMAN	0	0	0	0	19	26	6.76e-19
Q9Y6M1	IF2B2	HUMAN	0	0	2	1	36	46	6.07e-17
Q14008	CKAP5	HUMAN	0	0	0	0	24	24	7.52e-17
Q9NPI6	DCP1A	HUMAN	0	0	0	0	18	24	7.52e-17
Q8WWM7	ATX2L	HUMAN	1	0	2	3	63	70	8.95e-16
Q7Z2W4	ZCCHV	HUMAN	0	0	0	0	24	38	1.03e-15
Q92615	LAR4B	HUMAN	0	0	1	0	30	31	1.35e-15
Q8WUM4	PDC6I	HUMAN	1	0	0	2	30	37	5.25e-15
Q9UPN3	MACF1	HUMAN	0	0	0	0	12	22	6.83e-15
Q6PKG0	LARP1	HUMAN	0	0	1	1	39	47	4.68e-14
Q8TB72	PUM2	HUMAN	0	0	0	0	23	21	6.28e-14
Q53EP0	FND3B	HUMAN	0	0	0	0	16	20	5.41e-13
Q5JSZ5	PRC2B	HUMAN	0	0	0	0	13	20	5.41e-13
Q71RC2	LARP4	HUMAN	0	0	0	0	16	20	5.41e-13
O94979	SC31A	HUMAN	1	0	1	2	20	27	1.81e-12
P47974	TISD	HUMAN	0	0	0	0	15	19	4.37e-12
P56192	SYMC	HUMAN	0	0	0	0	12	19	4.37e-12
Q9UPQ9	TNR6B	HUMAN	0	0	0	0	13	19	4.37e-12
Q9NZN8	CNOT2	HUMAN	0	0	0	0	13	18	3.34e-11
Q8IWZ3	ANKH1	HUMAN	0	0	0	0	12	18	3.34e-11
Q8TEQ6	GEMI5	HUMAN	0	0	0	0	13	18	3.34e-11
Q9HCE1	MOV10	HUMAN	0	0	0	0	13	18	3.34e-11
Q9NRA8	4ET	HUMAN	0	0	0	0	17	18	3.34e-11
P49792	RBP2	HUMAN	0	0	0	0	12	17	2.67e-10
Q04637	IF4G1	HUMAN	8	2	7	8	90	104	3.12e-10
D3YS31	IRS1	HCMVO	2	1	2	2	38	49	4.33e-10
Q9P2E9	RRBP1	HUMAN	0	0	0	1	21	23	1.36e-09
P25685	DNJB1	HUMAN	1	0	0	1	15	16	1.8e-09
Q5U5Q3	MEX3C	HUMAN	0	0	0	0	15	16	1.8e-09
Q7Z417	NUFP2	HUMAN	0	0	0	0	13	16	1.8e-09
Q8NDV7	TNR6A	HUMAN	0	0	0	0	12	16	1.8e-09
Q92499	DDX1	HUMAN	1	0	2	4	37	59	2.07e-09
Q92499	DDX1	HUMAN	0	0	0	0	1	1	2.07e-09
Q14204	DYHC1	HUMAN	8	2	3	2	46	67	4.58e-09
Q96EP5	DAZP1	HUMAN	0	0	3	2	55	59	5.09e-09
Q14444	CAPR1	HUMAN	0	0	0	1	33	37	1.07e-08
D3YRX4	UL35	HCMVO	0	0	0	0	11	15	1.17e-08
Q14694	UBP10	HUMAN	0	0	0	0	14	15	1.17e-08
Q9UKV8	AGO2	HUMAN	0	0	0	0	14	15	1.17e-08
O00159	MYO1C	HUMAN	1	0	1	1	25	27	1.33e-08
Q9Y224	RTRAF	HUMAN	0	0	0	0	19	21	2.72e-08
Q13283	G3BP1	HUMAN	1	0	1	2	19	31	4.71e-08
P55795	HNRH2	HUMAN	0	0	0	0	11	14	7.2e-08
Q6XE24	RBMS3	HUMAN	0	0	0	0	12	14	7.2e-08
Q6Y7W6	GGYF2	HUMAN	0	0	0	0	12	14	7.2e-08
Q93062	RBPMS	HUMAN	0	0	0	0	14	14	7.2e-08
Q96AE4	FUBP1	HUMAN	2	0	1	2	11	14	7.2e-08
Q92879	CELF1	HUMAN	0	0	2	2	43	55	1.45e-07
Q9Y5A9	YTHD2	HUMAN	0	0	1	1	31	30	1.45e-07
O75534	CSDE1	HUMAN	2	1	4	5	62	77	1.53e-07
O43795	MYO1B	HUMAN	0	0	0	0	9	13	4.17e-07
Q06787	FMR1	HUMAN	0	0	0	0	11	13	4.17e-07
Q16630	CPSF6	HUMAN	0	0	0	0	10	13	4.17e-07
Q5T6F2	UBAP2	HUMAN	0	0	0	0	12	13	4.17e-07
Q99829	CPNE1	HUMAN	0	0	0	0	6	13	4.17e-07
Q9UHI6	DDX20	HUMAN	0	0	0	0	8	13	4.17e-07
Q9BUJ2	HNRL1	HUMAN	2	0	1	2	27	29	4.24e-07
O95816	BAG2	HUMAN	0	0	0	0	19	19	4.55e-07
O95793	STAU1	HUMAN	0	0	0	0	34	49	8.1e-07
Q92900	RENT1	HUMAN	2	0	3	6	100	98	8.96e-07
P51116	FXR2	HUMAN	1	0	1	2	28	28	1.27e-06
P52597	HNRPF	HUMAN	2	1	1	2	20	28	1.27e-06
A5A6M4	EIF3L	PANTR	0	0	1	0	16	18	1.85e-06
O60716	CTND1	HUMAN	2	0	0	0	16	23	1.92e-06
O43432	IF4G3	HUMAN	0	0	0	0	8	12	2.1e-06
O95319	CELF2	HUMAN	0	0	0	0	8	12	2.1e-06
Q86XN8	MEX3D	HUMAN	0	0	0	0	6	12	2.1e-06
Q8IWR0	Z3H7A	HUMAN	0	0	0	0	9	12	2.1e-06
Q8IZD4	DCP1B	HUMAN	0	0	0	0	8	12	2.1e-06
Q8ND56	LS14A	HUMAN	0	0	0	0	8	12	2.1e-06
Q8WYQ9	ZCH14	HUMAN	0	0	0	0	11	12	2.1e-06
Q9P2N5	RBM27	HUMAN	0	0	0	0	10	12	2.1e-06
Q9Y450	HBS1L	HUMAN	0	0	0	0	8	12	2.1e-06
P26196	DDX6	HUMAN	1	0	5	2	28	39	4.94e-06
Q6SW77	UL54	HCMVM	0	0	1	0	21	22	5.83e-06
Q00341	VIGLN	HUMAN	4	0	3	5	90	84	8.12e-06
A1L020	MEX3A	HUMAN	0	0	0	0	10	11	1.03e-05
O15027	SC16A	HUMAN	0	0	0	0	10	11	1.03e-05
O15294	OGT1	HUMAN	0	0	0	0	8	11	1.03e-05
P33176	KINH	HUMAN	0	0	0	0	9	11	1.03e-05
Q15434	RBMS2	HUMAN	0	0	0	0	16	11	1.03e-05
Q63HN8	RN213	HUMAN	0	0	0	0	9	11	1.03e-05
Q6PJT7	ZC3HE	HUMAN	0	0	0	0	11	11	1.03e-05
Q86UK7	ZN598	HUMAN	0	0	0	0	9	11	1.03e-05
Q86UP2	KTN1	HUMAN	0	0	0	0	10	11	1.03e-05
Q8N3C0	ASCC3	HUMAN	0	0	0	0	7	11	1.03e-05
Q92600	CNOT9	HUMAN	0	0	0	0	7	11	1.03e-05
Q93008	USP9X	HUMAN	0	0	0	0	9	11	1.03e-05
Q96HC4	PDLI5	HUMAN	1	0	0	0	11	11	1.03e-05
Q9UPT8	ZC3H4	HUMAN	0	0	0	0	7	11	1.03e-05
Q13151	ROA0	HUMAN	2	0	1	2	18	30	1.07e-05
Q92616	GCN1	HUMAN	1	1	0	0	28	30	1.07e-05
O95758	PTBP3	HUMAN	0	0	0	0	18	21	1.62e-05
Q9NR12	PDLI7	HUMAN	1	0	0	1	10	16	2.18e-05
A0AV96	RBM47	HUMAN	0	0	0	0	3	10	4.66e-05
O00139	KIF2A	HUMAN	0	0	0	0	4	10	4.66e-05
O14776	TCRG1	HUMAN	0	0	0	0	4	10	4.66e-05
O14879	IFIT3	HUMAN	1	0	0	1	13	20	4.66e-05
O43670	ZN207	HUMAN	0	0	0	0	4	10	4.66e-05
O55029	COPB2	MOUSE	2	0	0	2	10	10	4.66e-05
O95817	BAG3	HUMAN	0	0	0	0	11	10	4.66e-05
P24928	RPB1	HUMAN	0	0	0	0	2	10	4.66e-05
P27708	PYR1	HUMAN	1	0	0	0	6	10	4.66e-05
Q14498	RBM39	HUMAN	0	0	0	1	11	10	4.66e-05
Q14966	ZN638	HUMAN	0	0	0	0	10	10	4.66e-05
Q8N684	CPSF7	HUMAN	0	0	0	0	3	10	4.66e-05
Q9H6S0	YTDC2	HUMAN	0	0	0	0	5	10	4.66e-05
Q9NUL3	STAU2	HUMAN	0	0	0	0	9	10	4.66e-05
Q9Y6K5	OAS3	HUMAN	0	0	0	0	12	10	4.66e-05
Q9Y6Y8	S23IP	HUMAN	0	0	0	0	5	10	4.66e-05
O75533	SF3B1	HUMAN	0	0	0	1	12	9	0.000207
P49756	RBM25	HUMAN	0	0	0	1	6	9	0.000207
P50570	DYN2	HUMAN	1	0	0	1	8	9	0.000207
P63010	AP2B1	HUMAN	0	0	0	0	7	9	0.000207
Q13310	PABP4	HUMAN	2	0	3	4	44	48	0.000207
Q15746	MYLK	HUMAN	0	0	0	0	4	9	0.000207
Q92974	ARHG2	HUMAN	0	0	0	0	7	9	0.000207
Q96PU8	QKI	HUMAN	0	0	0	0	6	9	0.000207
Q96T37	RBM15	HUMAN	0	0	0	0	12	9	0.000207
Q99459	CDC5L	HUMAN	0	0	0	0	7	9	0.000207
Q9BY44	EIF2A	HUMAN	0	0	0	0	5	9	0.000207
Q9NX05	F120C	HUMAN	0	0	0	0	7	9	0.000207
Q9NYF8	BCLF1	HUMAN	0	0	0	0	5	9	0.000207
Q9UM54	MYO6	HUMAN	0	0	0	0	2	9	0.000207
Q9UPU9	SMAG1	HUMAN	0	0	0	0	3	9	0.000207
Q01085	TIAR	HUMAN	2	0	2	1	40	41	0.000221
Q15654	TRIP6	HUMAN	0	0	0	0	8	14	0.000221
D3YRY5	UL47	HCMVO	1	0	0	0	11	18	0.000343
D3YS13	UL89 TRM3	HCMVO	1	0	1	2	13	18	0.000343
O15371	EIF3D	HUMAN	1	0	1	1	16	22	0.000362
Q9NZI8	IF2B1	HUMAN	0	0	1	1	35	33	0.000424
P15170	ERF3A	HUMAN	0	0	0	0	12	13	0.000711
O15042	SR140	HUMAN	0	0	0	0	6	8	0.00081
O75175	CNOT3	HUMAN	0	0	0	0	9	8	0.00081
O95232	LC7L3	HUMAN	0	0	0	0	5	8	0.00081
P20073	ANXA7	HUMAN	0	0	0	0	6	8	0.00081
P34932	HSP74	HUMAN	0	0	0	0	5	8	0.00081
P40222	TXLNA	HUMAN	0	0	0	0	6	8	0.00081
P49588	SYAC	HUMAN	0	0	0	0	8	8	0.00081
P98175	RBM10	HUMAN	0	0	0	0	7	8	0.00081
Q01804	OTUD4	HUMAN	0	0	0	0	8	8	0.00081
Q15796	SMAD2	HUMAN	0	0	0	0	7	8	0.00081
Q3MHD2	LSM12	HUMAN	0	0	0	0	5	8	0.00081
Q7Z5Q1	CPEB2	HUMAN	0	0	0	0	6	8	0.00081
Q9BX40	LS14B	HUMAN	0	0	0	0	6	8	0.00081
Q9BYJ9	YTHD1	HUMAN	0	0	0	0	8	8	0.00081
Q9BZB8	CPEB1	HUMAN	0	0	0	0	4	8	0.00081
Q9H9A5	CNO10	HUMAN	0	0	0	0	3	8	0.00081
Q9UGR2	Z3H7B	HUMAN	0	0	0	0	8	8	0.00081
D3YRY6	UL48	HCMVO	3	3	1	1	39	52	0.000826
P19525	E2AK2	HUMAN	0	0	1	0	19	17	0.00083
P07814	SYEP	HUMAN	0	0	0	0	17	20	0.00187882
P51114	FXR1	HUMAN	1	0	2	1	13	20	0.00187882
P78344	IF4G2	HUMAN	0	0	0	0	6	12	0.00192997
Q8N163	CCAR2	HUMAN	0	2	1	2	14	12	0.00192997
A2RUB1	MEIOC	HUMAN	0	0	0	0	4	7	0.00288242
C9JLW8	MCRI1	HUMAN	0	0	0	0	7	7	0.00288242
D3YRZ2	UL53 NEC1	HCMVO	0	0	0	1	1	7	0.00288242
O15372	EIF3H	HUMAN	0	0	0	0	3	7	0.00288242
O75152	ZC11A	HUMAN	0	0	0	0	5	7	0.00288242
O75420	GGYF1	HUMAN	0	0	0	0	9	7	0.00288242
O95340	PAPS2	HUMAN	0	0	0	0	5	7	0.00288242
O95486	SC24A	HUMAN	1	0	0	0	8	7	0.00288242
Q8BT14	CNOT4	MOUSE	0	0	0	0	8	7	0.00288242
P26651	TTP	HUMAN	0	0	0	0	9	7	0.00288242
P49023	PAXI	HUMAN	0	0	0	0	4	7	0.00288242
P54727	RD23B	HUMAN	0	0	0	0	3	7	0.00288242
Q15650	TRIP4	HUMAN	0	0	0	0	8	7	0.00288242
Q66K74	MAP1S	HUMAN	0	0	0	0	2	7	0.00288242
Q6P1N0	C2D1A	HUMAN	0	0	0	0	4	7	0.00288242
Q8WWI1	LMO7	HUMAN	0	0	0	0	5	7	0.00288242
Q9BXF6	RFIP5	HUMAN	0	0	0	0	5	7	0.00288242
Q9H0Z9	RBM38	HUMAN	0	0	0	0	6	7	0.00288242
Q9HBD1	RC3H2	HUMAN	0	0	0	0	6	7	0.00288242
Q9UBI9	HDC	HUMAN	0	0	0	0	2	7	0.00288242
Q9Y2H6	FND3A	HUMAN	0	0	0	0	2	7	0.00288242
Q9Y5S2	MRCKB	HUMAN	0	0	0	0	4	7	0.00288242
Q9Y5V3	MAGD1	HUMAN	0	0	0	0	3	7	0.00288242
P16724	TRM1 UL56	HCMVA	0	0	0	1	8	11	0.00494924
Q8N1G4	LRC47	HUMAN	0	0	0	0	8	11	0.00494924
Q15365	PCBP1	HUMAN	2	3	5	3	50	54	0.0059367
P02770	ALBU	RAT	0	0	0	0	0	6	0.00996344
P05109	S10A8	HUMAN	1	0	3	2	0	6	0.00996344
P06730	IF4E	HUMAN	0	0	0	0	5	6	0.00996344
P12268	IMDH2	HUMAN	0	0	0	0	5	6	0.00996344
P16435	NCPR	HUMAN	0	0	0	0	4	6	0.00996344
P49750	YLPM1	HUMAN	0	0	0	0	6	6	0.00996344
Q62095	DDX3Y	MOUSE	0	0	0	0	0	6	0.00996344
Q6P158	DHX57	HUMAN	0	0	0	0	8	6	0.00996344
Q86XP3	DDX42	HUMAN	0	0	0	0	4	6	0.00996344
Q8IX12	CCAR1	HUMAN	0	0	0	0	5	6	0.00996344
Q93052	LPP	HUMAN	0	0	0	0	1	6	0.00996344
Q96KG9	SCYL1	HUMAN	0	0	0	0	5	6	0.00996344
Q96KR1	ZFR	HUMAN	0	0	0	0	3	6	0.00996344
Q9H074	PAIP1	HUMAN	0	0	0	0	3	6	0.00996344
Q9HCD5	NCOA5	HUMAN	0	0	0	0	5	6	0.00996344
Q15019	SEPTIN2	HUMAN	0	0	0	1	12	14	0.0102377
Q7KZ85	SPT6H	HUMAN	0	0	1	0	9	14	0.0102377
Q8WX93	PALLD	HUMAN	1	0	0	1	10	14	0.0102377
P55265	DSRAD	HUMAN	0	0	0	0	9	10	0.0121959
Q13573	SNW1	HUMAN	3	0	1	2	7	10	0.0121959
Q15417	CNN3	HUMAN	0	0	0	0	6	10	0.0121959
P16823	TEG7	HCMVA	0	0	0	0	3	5	0.0287812
P09700	US24	HCMVA	0	0	0	0	1	5	0.0287812
O15234	CASC3	HUMAN	0	0	0	0	5	5	0.0287812
O43143	DHX15	HUMAN	0	0	0	0	10	9	0.0287812
O43148	MCES	HUMAN	0	0	0	0	3	5	0.0287812
O60488	ACSL4	HUMAN	0	0	0	0	2	5	0.0287812
O60573	IF4E2	HUMAN	0	0	0	0	2	5	0.0287812
O75569	PRKRA	HUMAN	0	0	0	0	2	5	0.0287812
P00966	ASSY	HUMAN	0	0	0	0	3	5	0.0287812
P09012	SNRPA	HUMAN	0	0	0	0	4	5	0.0287812
P21281	VATB2	HUMAN	0	0	0	0	4	5	0.0287812
P30153	2AAA	HUMAN	0	0	0	0	5	5	0.0287812
P30626	SORCN	HUMAN	0	0	0	0	5	5	0.0287812
P46109	CRKL	HUMAN	0	0	0	0	3	5	0.0287812
P49959	MRE11	HUMAN	0	0	0	0	2	5	0.0287812
P54136	SYRC	HUMAN	0	0	1	1	2	5	0.0287812
P60228	EIF3E	HUMAN	0	0	0	0	4	5	0.0287812
P68366	TBA4A	HUMAN	0	0	0	0	1	5	0.0287812
Q01082	SPTB2	HUMAN	0	0	0	0	3	5	0.0287812
Q13492	PICAL	HUMAN	0	0	0	0	5	5	0.0287812
Q15785	TOM34	HUMAN	0	0	0	0	3	5	0.0287812
Q5PRF9	SMAG2	HUMAN	0	0	0	0	7	5	0.0287812
Q5T8P6	RBM26	HUMAN	0	0	0	0	4	5	0.0287812
Q68CZ2	TENS3	HUMAN	0	0	0	0	7	5	0.0287812
Q96DH6	MSI2H	HUMAN	0	0	0	0	2	5	0.0287812
Q9BRZ2	TRI56	HUMAN	0	0	0	0	5	5	0.0287812
Q9BY77	PDIP3	HUMAN	0	0	0	0	7	5	0.0287812
Q9HC35	EMAL4	HUMAN	0	0	0	0	3	5	0.0287812
Q9NUU7	DD19A	HUMAN	0	0	0	0	6	5	0.0287812
Q9UHB6	LIMA1	HUMAN	0	0	0	0	4	5	0.0287812
Q9Y5X1	SNX9	HUMAN	0	0	0	0	4	5	0.0287812
P11586	C1TC	HUMAN	2	2	0	1	17	19	0.0330277
Q92973	TNPO1	HUMAN	0	0	1	1	13	12	0.0421461
P50995	ANX11	HUMAN	4	0	0	2	15	15	0.0522038
P23588	IF4B	HUMAN	1	0	1	2	8	18	0.0579587
P29558	RBMS1	HUMAN	0	0	4	3	42	39	0.0579587
Q92945	FUBP2	HUMAN	2	0	6	7	51	59	0.0579587
P09913	IFIT2	HUMAN	2	0	1	0	10	8	0.0608519
P51911	CNN1	HUMAN	0	0	0	0	6	8	0.0608519
P53992	SC24C	HUMAN	2	0	0	2	4	8	0.0608519
P55884	EIF3B	HUMAN	0	0	0	1	10	8	0.0608519
Q05397	FAK1	HUMAN	0	0	0	0	8	8	0.0608519
Q1KMD3	HNRL2	HUMAN	0	0	1	2	21	21	0.0608519
Q7YR37	ABCF1	PANTR	0	0	0	0	4	8	0.0608519
Q99613	EIF3C	HUMAN	3	0	1	3	21	27	0.0615865
Q6SWA3	UL29	HCMVM	0	0	0	1	6	4	0.0670126
Q6SW65	CVC2 UL77	HCMVM	0	0	0	0	11	11	0.0670126
D3YS18	UL95	HCMVO	0	0	0	0	4	4	0.0670126
P16769	UL114	HCMVA	0	0	0	0	2	4	0.0670126
O08582	GTPB1	MOUSE	0	0	0	0	3	4	0.0670126
P10155	RO60	HUMAN	0	0	0	0	2	4	0.0670126
O43172	PRP4	HUMAN	0	0	0	0	2	4	0.0670126
O43251	RFOX2	HUMAN	0	0	0	0	10	11	0.0670126
O43290	SNUT1	HUMAN	0	0	0	0	3	4	0.0670126
O43660	PLRG1	HUMAN	0	0	0	0	1	4	0.0670126
Q13418	ILK	HUMAN	0	0	0	0	0	4	0.0670126
O60684	IMA7	HUMAN	0	0	0	0	4	4	0.0670126
O95747	OXSR1	HUMAN	0	0	0	0	4	4	0.0670126
O95786	DDX58	HUMAN	0	0	0	0	2	4	0.0670126
P04350	TBB4A	HUMAN	0	0	0	0	2	4	0.0670126
P07384	CAN1	HUMAN	0	0	0	0	5	4	0.0670126
P08243	ASNS	HUMAN	0	0	0	0	2	4	0.0670126
P17858	PFKAL	HUMAN	0	0	0	0	3	4	0.0670126
P22087	FBRL	HUMAN	0	0	0	0	3	4	0.0670126
P26640	SYVC	HUMAN	0	0	0	0	9	4	0.0670126
P31483	TIA1	HUMAN	0	0	0	1	8	11	0.0670126
P33992	MCM5	HUMAN	0	0	0	0	2	4	0.0670126
P46379	BAG6	HUMAN	0	0	0	0	4	4	0.0670126
P51610	HCFC1	HUMAN	0	0	0	0	5	4	0.0670126
P53618	COPB	HUMAN	0	0	0	0	2	4	0.0670126
P54577	SYYC	HUMAN	0	0	0	0	3	4	0.0670126
P55209	NP1L1	HUMAN	0	0	1	0	4	4	0.0670126
P57721	PCBP3	HUMAN	0	0	0	0	1	4	0.0670126
P62880	GBB2	MOUSE	0	0	0	1	2	4	0.0670126
P78559	MAP1A	HUMAN	0	0	0	0	3	4	0.0670126
Q01813	PFKAP	HUMAN	0	0	0	0	4	4	0.0670126
Q05639	EF1A2	HUMAN	0	0	0	0	1	4	0.0670126
Q12800	TFCP2	HUMAN	0	0	0	0	3	4	0.0670126
Q13557	KCC2D	HUMAN	0	0	0	0	2	4	0.0670126
Q13813	SPTN1	HUMAN	0	0	0	0	3	4	0.0670126
Q14192	FHL2	HUMAN	0	0	0	0	6	4	0.0670126
Q15029	U5S1	HUMAN	0	0	0	0	2	4	0.0670126
Q27J81	INF2	HUMAN	0	0	0	0	4	4	0.0670126
Q6UN15	FIP1	HUMAN	0	0	0	0	4	4	0.0670126
Q7L014	DDX46	HUMAN	0	0	0	1	12	11	0.0670126
Q8IU60	DCP2	HUMAN	0	0	0	0	4	4	0.0670126
Q8IUX4	ABC3F	HUMAN	0	0	0	0	1	4	0.0670126
Q8IWB7	WDFY1	HUMAN	0	0	0	0	1	4	0.0670126
Q8N1F7	NUP93	HUMAN	0	0	0	0	3	4	0.0670126
Q8WVV9	HNRLL	HUMAN	0	0	0	0	1	4	0.0670126
Q8WWK9	CKAP2	HUMAN	0	0	0	0	4	4	0.0670126
Q92540	SMG7	HUMAN	0	0	0	0	1	4	0.0670126
Q93009	UBP7	HUMAN	0	0	1	0	5	4	0.0670126
Q96FW1	OTUB1	HUMAN	0	0	0	0	2	4	0.0670126
Q96I25	SPF45	HUMAN	0	0	0	0	2	4	0.0670126
Q96RF0	SNX18	HUMAN	0	0	0	0	3	4	0.0670126
Q9BZF9	UACA	HUMAN	0	0	0	0	4	4	0.0670126
Q9C0B0	UNK	HUMAN	0	0	0	0	0	4	0.0670126
Q9C0J8	WDR33	HUMAN	0	0	0	0	2	4	0.0670126
Q9GZR7	DDX24	HUMAN	0	0	0	0	1	4	0.0670126
Q9H0J9	PAR12	HUMAN	0	0	0	0	5	4	0.0670126
Q9HAU5	RENT2	HUMAN	0	0	0	0	3	4	0.0670126
Q9NTI5	PDS5B	HUMAN	0	0	0	0	1	4	0.0670126
Q9Y263	PLAP	HUMAN	0	0	0	0	0	4	0.0670126
Q9BXP5	SRRT	HUMAN	0	0	1	1	10	14	0.0746028
Q15691	MARE1	HUMAN	2	1	2	2	15	20	0.0797411
Q15233	NONO	HUMAN	2	1	4	8	23	34	0.099271
Q9BWF3	RBM4	HUMAN	0	0	2	3	29	31	0.104567
P46939	UTRN	HUMAN	0	0	0	0	3	7	0.1056
Q9Y678	COPG1	HUMAN	1	0	0	0	4	7	0.1056
O14617	AP3D1	HUMAN	0	0	0	1	11	10	0.120347
P11413	G6PD	HUMAN	0	0	0	1	9	10	0.120347
P13010	XRCC5	HUMAN	0	0	0	0	5	10	0.120347
Q9Y2W1	TR150	HUMAN	1	0	1	1	9	10	0.120347
Q9UN86	G3BP2	HUMAN	0	0	0	0	15	16	0.125338
Q14157	UBP2L	HUMAN	0	0	1	0	24	33	0.135337
P43243	MATR3	HUMAN	1	0	3	2	24	41	0.148496
O75369	FLNB	HUMAN	2	0	1	1	25	27	0.153344
P17844	DDX5	HUMAN	4	0	7	6	30	43	0.180344
P35637	FUS	HUMAN	1	0	2	2	12	15	0.193242
Q14847	LASP1	HUMAN	1	1	1	1	9	15	0.193242
O00203	AP3B1	HUMAN	0	0	0	0	9	12	0.195543
O00267	SPT5H	HUMAN	0	0	1	0	14	12	0.195543
P04792	HSPB1	HUMAN	6	4	7	5	25	29	0.195543
P98179	RBM3	HUMAN	0	0	0	0	4	6	0.195543
Q01844	EWS	HUMAN	1	0	2	1	8	12	0.195543
Q13642	FHL1	HUMAN	0	0	0	0	4	6	0.195543
Q14980	NUMA1	HUMAN	0	0	0	0	7	6	0.195543
Q15637	SF01	HUMAN	0	0	0	0	8	6	0.195543
Q8IWX8	CHERP	HUMAN	0	0	0	0	7	6	0.195543
Q8WXF1	PSPC1	HUMAN	0	0	1	1	12	12	0.195543
Q92804	RBP56	HUMAN	0	0	0	0	6	6	0.195543
Q9Y3I0	RTCB	HUMAN	0	0	0	0	4	6	0.195543
Q12905	ILF2	HUMAN	0	0	1	0	10	9	0.199042
Q9NWH9	SLTM	HUMAN	0	0	0	0	7	9	0.199042
P11940	PABP1	HUMAN	17	8	28	26	188	201	0.213678
P27635	RL10	HUMAN	1	0	0	3	19	23	0.218675
Q8NCA5	FA98A	HUMAN	1	0	1	1	12	17	0.254249
Q9BSJ8	ESYT1	HUMAN	1	0	1	1	10	17	0.254249
Q92841	DDX17	HUMAN	9	5	9	11	60	67	0.292161
P07858	CATB	HUMAN	1	0	0	1	9	11	0.296645
Q07157	ZO1	HUMAN	2	0	1	1	4	8	0.315723
Q13435	SF3B2	HUMAN	0	0	1	1	6	8	0.315723
Q14974	IMB1	HUMAN	1	0	1	1	7	8	0.315723
Q15459	SF3A1	HUMAN	0	0	0	0	6	8	0.315723
Q9H0D6	XRN2	HUMAN	0	0	0	0	7	8	0.315723
Q9WV25	PUF60	RAT	1	0	1	1	7	8	0.315723
P26369	U2AF2	MOUSE	2	1	3	4	19	19	0.316694
Q8NC51	PAIRB	HUMAN	0	0	2	0	7	19	0.316694
P49327	FAS	HUMAN	7	0	0	5	33	35	0.316851
Q15437	SC23B	HUMAN	0	0	0	0	3	5	0.334369
Q9NTK5	OLA1	HUMAN	0	0	0	0	4	5	0.334369
Q13148	TADBP	HUMAN	0	0	2	1	11	16	0.343881
Q15717	ELAV1	HUMAN	1	0	5	4	46	58	0.346551
P12270	TPR	HUMAN	2	0	2	1	16	13	0.376433
Q9NR56	MBNL1	HUMAN	0	0	0	1	13	13	0.376433
Q9Y490	TLN1	HUMAN	15	4	13	18	66	80	0.407199
D3YS63	TRS1	HCMVO	23	11	27	28	164	214	0.411715
P16731	UL88	HCMVA	0	0	0	0	6	7	0.463093
O75494	SRS10	HUMAN	0	0	1	2	6	7	0.463093
P20042	IF2B	HUMAN	0	0	0	1	1	7	0.463093
P50395	GDIB	HUMAN	0	0	0	0	3	7	0.463093
Q9BUF5	TBB6	HUMAN	3	0	1	3	11	12	0.50484
P04080	CYTB	HUMAN	0	0	0	0	2	4	0.524095
P25205	MCM3	HUMAN	0	0	0	0	6	4	0.524095
Q13595	TRA2A	HUMAN	0	0	1	1	2	4	0.524095
Q9NZT1	CALL5	HUMAN	0	0	1	0	1	4	0.524095
P16989	YBOX3	HUMAN	1	0	2	2	28	50	0.524976
Q12906	ILF3	HUMAN	1	0	2	1	21	27	0.542106
Q6SW46	UL97	HCMVM	3	0	2	4	11	19	0.583317
Q92598	HS105	HUMAN	7	1	6	6	17	19	0.583317
D3YRZ7	UL69	HCMVO	2	1	3	7	40	44	0.593141
Q15366	PCBP2	HUMAN	4	4	5	5	29	39	0.593141
Q7KZF4	SND1	HUMAN	10	1	4	4	51	56	0.628279
A5A6I3	EIF3F	PANTR	0	0	0	0	5	6	0.628807
F1QB54	PABPA	DANRE	0	0	0	0	10	11	0.628807
O43809	CPSF5	HUMAN	0	0	0	0	3	6	0.628807
P13489	RINI	HUMAN	0	0	2	0	8	6	0.628807
P52292	IMA1	HUMAN	3	0	4	2	12	11	0.628807
Q15424	SAFB1	HUMAN	0	0	0	1	5	6	0.628807
Q9UHB9	SRP68	HUMAN	0	0	0	0	8	6	0.628807
P51991	ROA3	HUMAN	5	0	6	6	46	60	0.682827
Q9UKV3	ACINU	HUMAN	1	0	2	4	12	18	0.685672
P37802	TAGL2	HUMAN	3	0	2	4	9	13	0.692201
Q07666	KHDR1	HUMAN	2	0	4	3	14	13	0.692201
P47929	LEG7	HUMAN	1	0	3	3	2	8	0.700116
P62844	RS15	PIG	0	0	0	0	2	8	0.700116
Q13242	SRSF9	HUMAN	0	0	0	1	3	8	0.700116
Q9WUK2	IF4H	MOUSE	1	0	1	2	3	8	0.700116
O00571	DDX3X	HUMAN	8	4	9	11	73	84	0.709097
O00151	PDLI1	HUMAN	2	0	2	4	13	15	0.74057
P60024	DX39B	PANTR	1	1	2	1	9	10	0.760943
Q09666	AHNK	HUMAN	18	7	12	10	60	61	0.760943
P46940	IQGA1	HUMAN	7	2	3	6	31	39	0.764099
O43395	PRPF3	HUMAN	0	0	1	2	6	5	0.792144
O75436	VP26A	HUMAN	0	0	1	0	3	5	0.792144
Q9NSD9	SYFB	HUMAN	0	0	0	0	5	5	0.792144
Q9P2J5	SYLC	HUMAN	0	0	0	0	5	5	0.792144
O15523	DDX3Y	HUMAN	0	0	1	0	6	12	0.803485
P15924	DESP	HUMAN	4	0	29	40	107	26	0.832802
O60884	DNJA2	HUMAN	0	0	1	1	3	9	0.884366
P30086	PEBP1	HUMAN	1	0	0	1	17	9	0.884366
Q14247	SRC8	HUMAN	1	0	1	1	8	9	0.884366
Q00839	HNRPU	HUMAN	8	1	11	15	46	63	0.908662
P68133	ACTS	HUMAN	2	1	2	1	5	11	0.917161
D3YS51	US22	HCMVO	7	2	9	8	35	48	0.935064
P19105	ML12A	HUMAN	0	0	0	0	1	4	0.935064
O43776	SYNC	HUMAN	0	0	0	0	1	4	0.935064
O95782	AP2A1	HUMAN	0	0	0	0	5	4	0.935064
P14868	SYDC	HUMAN	0	0	0	0	2	4	0.935064
P62995	TRA2B	HUMAN	0	0	2	0	7	4	0.935064
Q13347	EIF3I	HUMAN	0	0	0	0	6	4	0.935064
Q9ERD7	TBB3	MOUSE	0	0	0	0	6	4	0.935064
Q96QD9	UIF	HUMAN	0	0	0	1	4	4	0.935064
Q9Y383	LC7L2	HUMAN	1	0	3	2	12	13	0.935064
D3YRZ1	UL52	HCMVO	3	3	3	4	23	22	0.940766
P62136	UL80.5	HUMAN	1	0	1	2	13	15	0.949299
A5A6J1	UL80	PANTR	1	0	2	1	10	6	0.949557
D3YS05	UL80.5	HCMVO	1	0	1	1	6	6	0.949557
Q8HXB9	RL38	MACFA	1	0	1	2	2	6	0.949557
D3YS04	UL80	HCMVO	5	2	6	8	15	26	0.969047
D3YS17	UL94	HCMVO	2	0	1	0	7	8	0.969047
P14866	HNRPL	HUMAN	1	0	5	4	21	26	0.969047
Q07955	SRSF1	HUMAN	1	0	2	5	8	10	0.983112
P09914	IFIT1	HUMAN	3	0	2	2	17	21	0.993939
A5A6H4	ROA1	PANTR	5	1	5	7	40	55	1
A5A6M3	RBMX	PANTR	1	0	9	7	24	38	1
A5A6N4	IF4A1	PANTR	5	2	3	2	17	22	1
P16812	UL34	HCMVA	10	1	15	13	23	24	1
P17149	UL70	HCMVA	0	0	10	9	13	15	1
Q86YZ3	HORN	HUMAN	6	1	52	69	73	25	1
P16790	UL44	HCMVA	32	21	43	47	116	131	1
P16783	TRX1	HCMVA	2	0	1	1	5	10	1
D3YRY9	UL50 NEC2	HCMVO	4	0	4	2	11	14	1
P17147	DBP UL57	HCMVA	12	3	146	156	47	48	1
D3YS06	UL82	HCMVO	3	3	2	6	23	28	1
D3YS08	UL84	HCMVO	9	6	10	14	27	32	1
P16789	UL98	HCMVA	3	0	6	5	14	15	1
O00299	CLIC1	HUMAN	6	1	4	6	18	21	1
O14979	HNRDL	HUMAN	2	0	8	5	25	34	1
O43390	HNRPR	HUMAN	2	1	4	10	46	59	1
O43707	ACTN4	HUMAN	3	0	1	2	5	13	1
O60506	HNRPQ	HUMAN	4	2	15	17	103	116	1
O95336	6PGL	HUMAN	0	0	0	0	4	5	1
O95573	ACSL3	HUMAN	1	1	2	0	7	9	1
P05455	LA	HUMAN	0	0	1	1	4	4	1
P06748	NPM	HUMAN	1	1	5	4	16	20	1
P07910	HNRPC	HUMAN	2	1	22	23	28	25	1
P08621	RU17	HUMAN	0	0	1	1	3	5	1
P14206	RSSA	MOUSE	9	5	11	9	40	51	1
P0DMV9	HS71B	HUMAN	18	10	18	13	59	79	1
P11387	TOP1	HUMAN	0	0	35	34	12	16	1
P12814	ACTN1	HUMAN	10	4	9	9	28	32	1
P63164	RSMN	RAT	0	0	1	1	4	5	1
P15880	RS2	HUMAN	3	1	10	10	20	30	1
P17931	LEG3	HUMAN	0	0	1	2	3	5	1
P18583	SON	HUMAN	0	0	0	4	2	8	1
P18621	RL17	HUMAN	1	1	1	5	11	12	1
P19338	NUCL	HUMAN	8	6	28	19	44	55	1
Q6SWP7	UL122	HCMVT	7	2	7	13	13	24	1
P20591	MX1	HUMAN	8	4	8	6	18	28	1
P21333	FLNA	HUMAN	73	24	50	55	180	188	1
P21980	TGM2	HUMAN	21	5	19	22	49	50	1
P22102	PUR2	HUMAN	0	0	0	2	9	8	1
P22626	ROA2	HUMAN	7	3	9	16	67	77	1
P23246	SFPQ	HUMAN	6	2	11	15	31	38	1
P23396	RS3	HUMAN	3	1	5	3	20	21	1
P25398	RS12	HUMAN	0	0	1	1	6	9	1
P26373	RL13	HUMAN	2	0	5	7	11	11	1
P26599	PTBP1	HUMAN	4	2	16	12	73	76	1
P27694	RFA1	HUMAN	0	0	29	18	5	7	1
P27816	MAP4	HUMAN	3	0	3	5	14	19	1
P31689	DNJA1	HUMAN	1	0	1	1	4	7	1
P31939	PUR9	HUMAN	2	2	1	1	8	12	1
P31942	HNRH3	HUMAN	1	0	4	2	8	8	1
P31943	HNRH1	HUMAN	3	1	6	7	36	46	1
Q98TF8	RL22	CHICK	2	2	6	5	12	13	1
P35579	MYH9	HUMAN	31	10	22	41	71	72	1
P36578	RL4	HUMAN	7	5	15	16	29	35	1
P39023	RL3	HUMAN	9	0	5	7	18	29	1
P40227	TCPZ	HUMAN	1	0	2	3	5	6	1
P42224	STAT1	HUMAN	9	1	8	4	19	23	1
P42669	PURA	MOUSE	0	0	4	5	11	11	1
P46776	RL27A	HUMAN	1	0	4	5	10	9	1
P46777	RL5	HUMAN	7	3	6	12	19	25	1
P46781	RS9	HUMAN	1	1	4	7	13	13	1
P46783	RS10	HUMAN	2	0	1	3	6	9	1
P52272	HNRPM	HUMAN	4	0	14	12	28	35	1
P53621	COPA	HUMAN	4	1	2	1	12	17	1
P55072	TERA	HUMAN	4	0	7	10	9	14	1
P61247	RS3A	HUMAN	0	4	5	9	27	36	1
P61270	RS11	MACFA	5	3	8	7	18	20	1
P61979	HNRPK	MOUSE	20	7	22	16	95	124	1
P62277	RS13	HUMAN	1	1	5	4	13	15	1
P62634	CNBP	RAT	0	0	1	1	3	4	1
P62701	RS4X	HUMAN	3	1	3	5	13	14	1
P62750	RL23A	HUMAN	1	0	3	1	4	7	1
P62753	RS6	HUMAN	5	2	4	5	16	18	1
P62917	RL8	HUMAN	4	1	8	14	28	36	1
P63243	RACK1	BOVIN	3	2	3	2	12	16	1
P67809	YBOX1	HUMAN	4	2	3	11	18	29	1
P68363	TBA1B	HUMAN	36	20	30	31	78	100	1
P68371	TBB4B	HUMAN	38	10	23	29	94	106	1
P78527	PRKDC	HUMAN	1	0	7	7	15	20	1
P83731	RL24	HUMAN	3	0	5	4	11	12	1
Q98874	ERH	DANRE	0	0	1	0	3	4	1
P84098	RL19	HUMAN	1	0	2	6	8	7	1
Q00610	CLH1	HUMAN	32	7	16	13	71	72	1
Q01995	TAGL	HUMAN	0	0	3	1	2	5	1
Q02878	RL6	HUMAN	2	1	4	5	8	10	1
Q07065	CKAP4	HUMAN	11	4	19	15	31	37	1
Q08211	DHX9	HUMAN	6	1	6	7	42	50	1
Q13263	TIF1B	HUMAN	1	0	3	6	9	15	1
Q14011	CIRBP	HUMAN	0	0	0	1	9	6	1
Q14103	HNRPD	HUMAN	4	0	10	12	13	14	1
Q14315	FLNC	HUMAN	28	5	22	27	113	132	1
Q86V81	THOC4	HUMAN	1	0	1	1	8	15	1
Q96PK6	RBM14	HUMAN	5	0	6	10	27	35	1
Q96QR8	PURB	HUMAN	0	0	2	1	3	4	1
Q96WZ1	EF1A	COCIM	3	1	2	1	11	13	1
Q99729	ROAA	HUMAN	0	0	0	3	5	8	1
Q9NR30	DDX21	HUMAN	0	0	1	0	6	7	1
Q9UKM9	RALY	HUMAN	0	0	2	2	7	8	1
Q9UQ80	PA2G4	HUMAN	0	0	1	1	2	5	1

## Sheet: RNA2.7 (Filtered by no probe)
Uniprot	gname	species	2.7NP-1	2.7NP-2	A2.7-1	A2.7-2	S2.7-1	S2.7-2	2.7 adj.p
Q7Z739	YTHD3	HUMAN	0	0	0	0	8	11	5.95e-14
Q8IZH2	XRN1	HUMAN	0	0	0	1	13	12	8.38e-14
Q9HCE1	MOV10	HUMAN	0	0	0	1	10	14	4.49e-13
Q5TC82	RC3H1	HUMAN	0	0	0	0	7	6	2.59e-08
Q8WYQ9	ZCH14	HUMAN	0	0	0	0	6	6	1.85e-07
Q99700	ATX2	HUMAN	1	0	2	2	13	15	2.92e-07
O00425	IF2B3	HUMAN	0	4	6	6	23	28	4.44e-07
Q6P2E9	EDC4	HUMAN	10	13	15	16	52	46	4.44e-07
Q9H0Z9	RBM38	HUMAN	0	0	0	0	6	5	8.6e-07
O95758	PTBP3	HUMAN	0	0	2	1	11	12	1.41e-06
Q9NZB2	F120A	HUMAN	1	1	10	9	33	34	1.58e-06
A5YKK6	CNOT1	HUMAN	0	1	4	3	18	17	2.17e-06
P31483	TIA1	HUMAN	0	0	0	0	6	4	4.3e-06
Q86TB9	PATL1	HUMAN	0	0	0	0	7	3	4.3e-06
Q6PKG0	LARP1	HUMAN	2	0	3	4	19	15	4.84e-06
Q9UPQ9	TNR6B	HUMAN	0	0	0	0	6	3	2.7e-05
P16989	YBOX3	HUMAN	1	1	3	1	9	14	4.18e-05
Q9Y5A9	YTHD2	HUMAN	1	1	3	2	13	13	4.18e-05
Q04637	IF4G1	HUMAN	5	6	10	8	29	29	8.64e-05
Q9NZI8	IF2B1	HUMAN	1	1	2	7	18	18	8.64e-05
Q8WWM7	ATX2L	HUMAN	2	3	6	8	22	25	0.000235
Q96F86	EDC3	HUMAN	0	0	1	1	9	6	0.000269
Q93062	RBPMS	HUMAN	1	1	3	1	12	9	0.000286
Q17RY0	CPEB4	HUMAN	0	1	7	5	22	19	0.000482
P62495	ERF1	HUMAN	0	1	0	0	3	4	0.000537
Q14694	UBP10	HUMAN	0	0	0	0	5	2	0.000537
Q53EP0	FND3B	HUMAN	0	0	0	0	2	5	0.000537
Q5U5Q3	MEX3C	HUMAN	0	0	0	0	4	3	0.000537
Q7Z2W4	ZCCHV	HUMAN	0	0	1	0	7	4	0.000537
Q8ND56	LS14A	HUMAN	0	0	0	0	3	4	0.000537
Q8NDV7	TNR6A	HUMAN	0	0	0	0	3	4	0.000537
Q95LV5	SMAG1	MACFA	0	0	0	0	4	3	0.000537
Q96I24	FUBP3	HUMAN	2	2	8	9	24	27	0.000974
Q9NPI6	DCP1A	HUMAN	0	1	2	1	12	4	0.00177815
O15063	GRRE1	HUMAN	0	0	0	0	5	1	0.00245796
P06730	IF4E	HUMAN	0	0	0	0	4	2	0.00245796
Q15650	TRIP4	HUMAN	0	0	0	0	3	3	0.00245796
Q8IWZ3	ANKH1	HUMAN	0	0	0	0	3	3	0.00245796
Q92615	LAR4B	HUMAN	0	0	3	1	8	10	0.0032022
Q92900	RENT1	HUMAN	7	14	23	22	59	47	0.0040587
P42694	HELZ	HUMAN	0	0	0	1	5	4	0.00461235
Q5D1E8	ZC12A	HUMAN	0	0	1	0	2	7	0.00461235
O43432	IF4G3	HUMAN	0	0	0	0	2	3	0.00937802
P11940	PABP1	HUMAN	17	25	45	38	91	85	0.00937802
Q15717	ELAV1	HUMAN	3	6	15	14	39	32	0.00937802
Q71RC2	LARP4	HUMAN	0	0	0	0	3	2	0.00937802
Q9H074	PAIP1	HUMAN	0	0	0	0	2	3	0.00937802
Q9NX05	F120C	HUMAN	0	0	0	0	4	1	0.00937802
Q9UHI6	DDX20	HUMAN	0	0	0	0	3	2	0.00937802
Q9UN86	G3BP2	HUMAN	0	1	2	3	10	9	0.00937802
C9JLW8	MCRI1	HUMAN	0	0	1	1	6	5	0.011166
D3YS31	IRS1	HCMVO	4	5	5	3	11	14	0.0189918
Q14671	PUM1	HUMAN	0	0	1	4	11	7	0.0189918
O43251	RFOX2	HUMAN	0	0	1	3	7	8	0.0280416
Q14157	UBP2L	HUMAN	2	2	1	3	7	8	0.0280416
Q92499	DDX1	HUMAN	3	6	8	4	17	13	0.0280416
Q92499	DDX1	HUMAN	0	0	0	0	1	2	0.0280416
Q9UKV8	AGO2	HUMAN	0	0	0	0	2	2	0.0290345
Q93008	USP9X	HUMAN	0	0	0	0	3	1	0.0290345
O76094	SRP72	HUMAN	0	0	0	0	3	1	0.0290345
Q15434	RBMS2	HUMAN	0	0	0	0	2	2	0.0290345
Q5PRF9	SMAG2	HUMAN	0	0	0	0	2	2	0.0290345
Q5XG87	PAPD7	HUMAN	0	0	0	0	2	2	0.0290345
Q86XN8	MEX3D	HUMAN	0	0	0	0	2	2	0.0290345
Q8IZD4	DCP1B	HUMAN	0	0	0	0	2	2	0.0290345
Q92621	NU205	HUMAN	0	0	0	0	2	2	0.0290345
Q96RT7	GCP6	HUMAN	0	0	0	0	4	0	0.0290345
Q9Y2T7	YBOX2	HUMAN	0	0	0	0	2	2	0.0290345
O75534	CSDE1	HUMAN	5	4	9	9	26	19	0.0292959
Q9Y520	PRC2C	HUMAN	0	0	0	1	4	3	0.0292959
Q13283	G3BP1	HUMAN	0	1	1	2	6	6	0.0348858
Q92879	CELF1	HUMAN	1	1	5	2	10	11	0.0411538
Q99613	EIF3C	HUMAN	1	1	2	2	9	5	0.0458601
P10155	RO60	HUMAN	0	0	1	1	3	6	0.0514889
Q5XI81	FXR1	RAT	1	1	5	0	9	7	0.0547615
Q9Y6M1	IF2B2	HUMAN	2	5	8	12	27	20	0.0606668
A5A6I3	EIF3F	PANTR	1	1	1	2	7	4	0.0698922
F1QB54	PABPA	DANRE	0	0	1	0	3	3	0.0726954
P29558	RBMS1	HUMAN	1	1	7	4	12	16	0.073064
P36873	PP1G	HUMAN	0	0	0	0	2	1	0.073064
P41252	SYIC	HUMAN	0	0	0	0	1	2	0.073064
P47974	TISD	HUMAN	0	0	0	0	1	2	0.073064
Q12926	ELAV2	HUMAN	0	0	0	0	2	1	0.073064
Q13310	PABP4	HUMAN	3	5	10	10	22	24	0.073064
Q5JSZ5	PRC2B	HUMAN	0	0	0	0	2	1	0.073064
Q86UP2	KTN1	HUMAN	0	0	0	0	2	1	0.073064
Q8IU60	DCP2	HUMAN	0	0	0	0	2	1	0.073064
Q8TB72	PUM2	HUMAN	0	0	2	2	6	7	0.073064
Q8TED0	UTP15	HUMAN	0	0	0	0	2	1	0.073064
Q8TEQ6	GEMI5	HUMAN	0	0	0	0	2	1	0.073064
Q99856	ARI3A	HUMAN	0	0	0	0	2	1	0.073064
Q99961	SH3G1	HUMAN	0	0	0	0	2	1	0.073064
Q9Y5V3	MAGD1	HUMAN	0	0	0	0	1	2	0.073064
Q9NUK0	MBNL3	HUMAN	0	0	0	0	2	1	0.073064
Q9NUL3	STAU2	HUMAN	0	0	0	0	2	1	0.073064
Q9P2E9	RRBP1	HUMAN	0	0	0	0	3	0	0.073064
Q9UBI9	HDC	HUMAN	0	0	0	0	2	1	0.073064
Q9UHC7	MKRN1	HUMAN	0	0	0	0	0	3	0.073064
Q9Y2K2	SIK3	HUMAN	0	0	0	0	2	1	0.073064
Q8IW93	ARHGJ	HUMAN	0	0	0	0	1	2	0.073064
P23588	IF4B	HUMAN	0	0	1	1	4	4	0.0853149
Q8N1G4	LRC47	HUMAN	1	1	1	1	4	4	0.0853149
Q96EP5	DAZP1	HUMAN	2	3	9	7	18	19	0.0962761
P25685	DNJB1	HUMAN	1	2	1	2	6	4	0.105101
P19525	E2AK2	HUMAN	0	0	0	1	2	3	0.135331
Q8NCA5	FA98A	HUMAN	2	2	3	3	8	8	0.135331
A5A6M3	RBMX	PANTR	1	1	7	4	12	14	0.137241
P26196	DDX6	HUMAN	5	4	5	4	11	11	0.137241
P48634	PRC2A	HUMAN	0	1	5	3	10	10	0.137241
Q13151	ROA0	HUMAN	2	2	5	3	11	9	0.137241
Q14444	CAPR1	HUMAN	0	1	4	4	11	9	0.137241
O60841	IF2P	HUMAN	1	1	1	1	5	2	0.159538
P55265	DSRAD	HUMAN	0	0	1	1	4	3	0.159538
Q15654	TRIP6	HUMAN	0	1	1	1	3	4	0.159538
Q9BX40	LS14B	HUMAN	0	0	1	1	3	4	0.159538
P62634	CNBP	RAT	0	0	2	1	5	4	0.179143
Q6Y7W6	GGYF2	HUMAN	1	2	2	2	6	5	0.188088
Q9NR56	MBNL1	HUMAN	2	2	2	2	6	5	0.188088
Q6SWM9	UL135	HCMVT	0	0	0	1	2	2	0.259589
O60506	HNRPQ	HUMAN	9	15	34	32	59	65	0.259589
Q922K7	NOP2	MOUSE	0	0	1	0	2	2	0.259589
Q9BWF3	RBM4	HUMAN	1	3	6	5	11	13	0.259589
Q9UI10	EI2BD	HUMAN	0	0	0	1	2	2	0.259589
P51116	FXR2	HUMAN	2	4	6	4	11	11	0.263179
Q14258	TRI25	HUMAN	0	1	1	1	3	3	0.28349
O00571	DDX3X	HUMAN	15	17	22	21	42	40	0.287575
O95816	BAG2	HUMAN	0	2	2	3	7	5	0.287575
Q14690	RRP5	HUMAN	0	0	1	2	4	4	0.287575
P14866	HNRPL	HUMAN	2	1	5	5	7	14	0.352553
P22626	ROA2	HUMAN	3	5	15	12	26	26	0.357101
Q14152	EIF3A	HUMAN	4	4	12	12	21	25	0.400293
Q3MHD2	LSM12	HUMAN	1	0	4	1	6	5	0.423389
Q06787	FMR1	HUMAN	0	1	1	3	5	4	0.437397
Q7Z417	NUFP2	HUMAN	0	0	1	2	4	3	0.447413
Q8NC51	PAIRB	HUMAN	0	0	2	1	5	2	0.447413
O15294	OGT1	HUMAN	0	0	1	0	1	2	0.455186
O75822	EIF3J	HUMAN	0	0	1	0	1	2	0.455186
Q6P5R6	RL22L	HUMAN	0	0	0	1	1	2	0.455186
Q96SI9	STRBP	HUMAN	0	0	1	1	3	2	0.455186
Q15366	PCBP2	HUMAN	4	5	12	5	15	17	0.507365
Q9Y3F4	STRAP	HUMAN	1	2	3	4	8	6	0.507365
O95793	STAU1	HUMAN	3	3	10	9	14	21	0.55728
P23396	RS3	HUMAN	3	5	5	5	12	7	0.557449
Q9WUK2	IF4H	MOUSE	0	1	2	3	4	6	0.557449
P55884	EIF3B	HUMAN	1	0	2	1	2	4	0.628556
Q01844	EWS	HUMAN	0	1	2	1	3	3	0.628556
Q96KR1	ZFR	HUMAN	0	0	2	0	2	2	0.671546
Q9Y2X3	NOP58	HUMAN	0	0	1	1	2	2	0.671546
P62277	RS13	HUMAN	3	3	5	4	9	7	0.719701
Q1KMD3	HNRL2	HUMAN	1	2	4	4	8	6	0.754693
Q5T6F2	UBAP2	HUMAN	0	0	3	5	7	7	0.754693
C0HKA0	RS14A	DROME	1	1	2	2	3	4	0.775736
D3YS63	TRS1	HCMVO	28	41	50	46	85	78	0.78955
Q15365	PCBP1	HUMAN	4	5	11	6	14	15	0.78955
Q01085	TIAR	HUMAN	0	1	7	9	13	14	0.819655
A5A6M4	EIF3L	PANTR	0	0	3	0	2	3	0.820376
P14069	S10A6	MOUSE	0	1	3	0	2	3	0.820376
Q9WV25	PUF60	RAT	1	1	4	2	4	6	0.823927
O60716	CTND1	HUMAN	1	1	2	3	4	4	0.877939
Q9BQG0	MBB1A	HUMAN	0	0	1	1	2	1	0.877939
Q9NSD9	SYFB	HUMAN	0	0	1	1	2	1	0.877939
Q9UPT8	ZC3H4	HUMAN	0	0	1	1	1	2	0.877939
Q9XVN3	IASPP	CAEEL	0	0	1	1	2	1	0.877939
Q9NR30	DDX21	HUMAN	0	0	5	4	8	6	0.947444
O14979	HNRDL	HUMAN	3	3	8	6	13	9	0.962534
O00567	NOP56	HUMAN	0	0	1	2	2	2	0.976736
O43390	HNRPR	HUMAN	6	7	25	22	39	37	0.976736
P22090	RS4Y1	HUMAN	0	0	2	1	2	2	0.976736
P61247	RS3A	HUMAN	3	2	12	12	16	22	0.976736
P61979	HNRPK	MOUSE	18	21	28	25	45	41	0.976736
Q8IWR0	Z3H7A	HUMAN	0	0	2	1	2	2	0.976736
P08621	RU17	HUMAN	1	1	5	2	4	6	0.986561
P51991	ROA3	HUMAN	6	5	10	7	13	13	0.986561
P61256	RL26	MACFA	0	1	1	4	3	4	0.986561
P83731	RL24	HUMAN	2	5	6	6	9	9	0.986561
Q12906	ILF3	HUMAN	1	1	8	7	11	12	0.986561
Q9BUJ2	HNRL1	HUMAN	3	3	10	7	14	12	0.986561
A5A6H4	ROA1	PANTR	7	9	11	9	15	14	1
A5A6J1	TBA1A	PANTR	1	2	4	4	5	4	1
P16790	UL44	HCMVA	35	52	67	61	66	71	1
P17147	DBP UL57	HCMVA	5	9	60	40	14	13	1
D3YS05	UL80.5	HCMVO	7	8	16	14	12	16	1
O00541	PESC	HUMAN	0	0	1	2	2	1	1
O60832	DKC1	HUMAN	1	0	2	2	3	2	1
O75533	SF3B1	HUMAN	0	2	15	4	3	4	1
O76021	RL1D1	HUMAN	0	1	5	5	8	5	1
P05455	LA	HUMAN	0	0	2	1	2	1	1
P06748	NPM	HUMAN	2	0	8	9	6	7	1
P07910	HNRPC	HUMAN	8	9	20	14	14	15	1
P14206	RSSA	MOUSE	4	7	12	14	20	19	1
P12270	TPR	HUMAN	2	4	18	10	8	7	1
P15880	RS2	HUMAN	8	9	19	23	27	24	1
P17844	DDX5	HUMAN	1	4	18	9	19	21	1
P18124	RL7	HUMAN	7	6	13	13	12	15	1
P19338	NUCL	HUMAN	9	10	30	25	32	41	1
P22087	FBRL	HUMAN	0	1	4	5	4	4	1
P23246	SFPQ	HUMAN	5	11	18	12	17	17	1
P26599	PTBP1	HUMAN	14	17	29	27	42	43	1
P31943	HNRH1	HUMAN	4	6	11	10	14	15	1
Q98TF8	RL22	CHICK	2	5	6	7	9	8	1
P36578	RL4	HUMAN	11	14	27	32	31	33	1
P39023	RL3	HUMAN	2	2	9	9	12	10	1
P42669	PURA	MOUSE	1	0	6	7	8	9	1
P43243	MATR3	HUMAN	5	9	15	12	16	17	1
P46777	RL5	HUMAN	5	8	18	25	27	24	1
P46781	RS9	HUMAN	6	5	10	10	11	10	1
P49207	RL34	HUMAN	1	0	3	2	4	1	1
P49750	YLPM1	HUMAN	0	0	8	3	2	1	1
P52272	HNRPM	HUMAN	3	6	13	11	18	17	1
P52597	HNRPF	HUMAN	1	2	6	3	5	6	1
P61251	RS26	MACFA	2	2	8	8	9	7	1
P61270	RS11	MACFA	4	5	9	10	12	16	1
P61353	RL27	HUMAN	2	1	5	5	5	4	1
P62081	RS7	HUMAN	5	6	9	12	12	13	1
P62241	RS8	HUMAN	5	6	17	17	25	20	1
P62318	SMD3	HUMAN	0	0	1	2	2	1	1
P62701	RS4X	HUMAN	4	6	8	10	12	10	1
P62753	RS6	HUMAN	7	3	10	10	9	10	1
P62917	RL8	HUMAN	10	18	26	23	30	33	1
P62995	TRA2B	HUMAN	1	0	4	4	3	2	1
P67809	YBOX1	HUMAN	2	3	15	16	22	17	1
P84098	RL19	HUMAN	1	1	8	5	4	7	1
Q00341	VIGLN	HUMAN	9	9	13	15	20	21	1
Q00839	HNRPU	HUMAN	8	9	19	15	23	18	1
Q02543	RL18A	HUMAN	3	4	12	17	17	17	1
Q02878	RL6	HUMAN	4	8	15	13	18	18	1
Q07065	CKAP4	HUMAN	4	4	15	17	20	17	1
Q07666	KHDR1	HUMAN	3	2	6	5	9	5	1
Q08211	DHX9	HUMAN	3	8	16	12	17	21	1
Q12905	ILF2	HUMAN	1	0	7	4	5	5	1
Q13148	TADBP	HUMAN	1	2	8	4	5	6	1
Q14011	CIRBP	HUMAN	1	1	3	4	6	3	1
Q14103	HNRPD	HUMAN	4	3	5	6	8	7	1
Q15424	SAFB1	HUMAN	1	2	6	3	4	5	1
Q15637	SF01	HUMAN	1	1	3	3	4	3	1
Q7KZF4	SND1	HUMAN	11	14	15	17	24	23	1
Q86U42	PABP2	HUMAN	1	1	6	4	3	4	1
Q8NE71	ABCF1	HUMAN	0	0	1	5	2	3	1
Q92841	DDX17	HUMAN	7	8	22	14	22	21	1
Q92922	SMRC1	HUMAN	0	1	7	3	2	3	1
Q92945	FUBP2	HUMAN	5	9	23	12	16	17	1
Q96T37	RBM15	HUMAN	0	1	9	2	4	3	1
Q99729	ROAA	HUMAN	0	0	4	2	4	3	1
Q9C005	DPY30	HUMAN	2	1	8	4	5	6	1
Q9H0D6	XRN2	HUMAN	0	0	2	2	3	2	1
Q9NYF8	BCLF1	HUMAN	0	4	14	9	7	7	1
Q9UKM9	RALY	HUMAN	1	1	4	3	3	4	1
Q9UQ80	PA2G4	HUMAN	0	0	2	2	2	2	1
Q9Y383	LC7L2	HUMAN	1	2	8	5	7	5	1

## Sheet: RNA4.9 (Filtered by no probe)
Uniprot	gname	species	NP-1	NP-2	A4.9-1	A4.9-2	S4.9-1	S4.9-2	4.9 adj.p
Q5TC82	RC3H1	HUMAN	0	0	0	0	93	93	1.97e-226
Q14671	PUM1	HUMAN	0	0	0	0	66	77	8.66e-159
Q6P2E9	EDC4	HUMAN	0	0	4	2	109	129	2.74e-123
A5YKK6	CNOT1	HUMAN	2	0	4	4	124	134	4.42e-117
Q5D1E8	ZC12A	HUMAN	0	0	0	0	50	62	1.37e-113
Q8IZH2	XRN1	HUMAN	0	0	0	0	49	51	5.93e-97
P16789	UL98	HCMVA	3	0	10	10	18	17	1
Q99700	ATX2	HUMAN	0	0	0	0	37	37	4.44e-63
Q9NZB2	F120A	HUMAN	0	0	2	4	71	93	4.49e-63
Q17RY0	CPEB4	HUMAN	0	0	0	2	48	63	2.45e-62
Q8TB72	PUM2	HUMAN	0	0	0	0	34	36	2.45e-58
Q9BYK8	HELZ2	HUMAN	0	0	0	0	31	39	2.45e-58
Q9Y520	PRC2C	HUMAN	0	0	0	1	44	45	5.36e-57
O00425	IF2B3	HUMAN	0	0	0	2	51	52	4.01e-55
Q12906	ILF3	HUMAN	1	0	4	6	72	103	2.36e-44
Q96I24	FUBP3	HUMAN	0	0	6	7	88	112	8.53e-44
Q7KZ85	SPT6H	HUMAN	0	0	1	1	38	50	3.9e-42
P49750	YLPM1	HUMAN	0	0	0	0	23	30	9.3e-39
Q14258	TRI25	HUMAN	0	0	0	0	28	24	1.1e-37
Q96T37	RBM15	HUMAN	0	0	0	0	26	25	1.23e-36
Q9C0C2	TB182	HUMAN	0	0	0	0	24	27	1.23e-36
P48634	PRC2A	HUMAN	2	0	4	1	48	65	1.33e-35
O76021	RL1D1	HUMAN	1	0	0	0	21	29	1.35e-35
Q6SW65	CVC2 UL77	HCMVM	0	0	2	0	8	10	0.0825783
Q96F86	EDC3	HUMAN	0	0	0	0	21	28	1.47e-34
O75179	ANR17	HUMAN	0	0	0	0	23	24	1.74e-32
P42694	HELZ	HUMAN	0	0	0	0	21	26	1.74e-32
Q9UPT8	ZC3H4	HUMAN	0	0	0	0	18	29	1.74e-32
Q86TB9	PATL1	HUMAN	0	0	0	0	19	27	1.87e-31
Q14151	SAFB2	HUMAN	0	0	0	0	20	25	1.98e-30
Q7Z739	YTHD3	HUMAN	0	0	0	0	20	24	1.98e-29
Q9NRA8	4ET	HUMAN	0	0	0	0	20	24	1.98e-29
Q9P2E9	RRBP1	HUMAN	0	0	1	0	28	30	1.95e-28
Q9Y3F4	STRAP	HUMAN	0	0	0	0	18	25	1.95e-28
Q9HBD1	RC3H2	HUMAN	0	0	0	0	19	23	1.95e-27
P24928	RPB1	HUMAN	0	0	0	0	21	20	1.89e-26
Q9NZN8	CNOT2	HUMAN	0	0	0	0	21	19	1.81e-25
Q14008	CKAP5	HUMAN	0	0	0	0	20	19	1.68e-24
Q9UPQ9	TNR6B	HUMAN	0	0	0	0	18	20	1.53e-23
Q9NPI6	DCP1A	HUMAN	0	0	0	0	20	17	1.36e-22
Q8WWM7	ATX2L	HUMAN	1	0	5	3	57	58	3.19e-22
Q14966	ZN638	HUMAN	0	0	0	0	16	20	1.15e-21
P25685	DNJB1	HUMAN	1	0	0	0	16	19	9.73e-21
Q9BUJ2	HNRL1	HUMAN	2	0	1	2	33	36	1.41e-20
Q8NDV7	TNR6A	HUMAN	0	0	0	0	19	14	6.43e-19
Q92615	LAR4B	HUMAN	0	0	1	0	23	22	2.47e-18
Q7Z2W4	ZCCHV	HUMAN	0	0	1	1	26	29	6.09e-18
Q9Y6M1	IF2B2	HUMAN	0	0	2	1	31	33	1.22e-17
O95816	BAG2	HUMAN	0	0	1	0	22	22	1.24e-17
O75533	SF3B1	HUMAN	0	0	0	0	15	16	3.58e-17
Q14152	EIF3A	HUMAN	0	2	5	2	43	53	3.92e-17
P12270	TPR	HUMAN	2	0	2	2	31	40	1.1e-16
Q6PJT7	ZC3HE	HUMAN	0	0	0	0	14	16	2.54e-16
Q92879	CELF1	HUMAN	0	0	6	3	49	59	5.84e-16
Q15149	PLEC	HUMAN	16	1	17	15	110	141	4.1e-15
Q12905	ILF2	HUMAN	0	0	1	1	24	26	6.57e-15
Q13283	G3BP1	HUMAN	1	0	2	1	25	34	6.73e-15
Q96HC4	PDLI5	HUMAN	1	0	0	0	13	15	1.2e-14
Q9Y5A9	YTHD2	HUMAN	0	0	2	1	30	28	2.27e-14
O94913	PCF11	HUMAN	0	0	0	0	15	12	7.34e-14
O95817	BAG3	HUMAN	0	0	0	0	14	13	7.34e-14
Q5T6F2	UBAP2	HUMAN	0	0	0	0	12	15	7.34e-14
Q9BY77	PDIP3	HUMAN	0	0	0	0	15	12	7.34e-14
Q9HCE1	MOV10	HUMAN	0	0	0	0	13	14	7.34e-14
Q9P2N5	RBM27	HUMAN	0	0	0	0	12	15	7.34e-14
Q92900	RENT1	HUMAN	2	0	12	10	87	99	8.03e-14
Q9NWH9	SLTM	HUMAN	0	0	1	1	21	26	3.23e-13
P47974	TISD	HUMAN	0	0	0	0	13	13	4.21e-13
Q16630	CPSF6	HUMAN	0	0	0	0	14	12	4.21e-13
Q5U5Q3	MEX3C	HUMAN	0	0	0	0	15	11	4.21e-13
Q6XE24	RBMS3	HUMAN	0	0	0	0	14	12	4.21e-13
Q6Y7W6	GGYF2	HUMAN	0	0	0	0	11	15	4.21e-13
Q7Z417	NUFP2	HUMAN	0	0	0	0	7	19	4.21e-13
Q8IWZ3	ANKH1	HUMAN	0	0	0	0	11	15	4.21e-13
Q9HCD5	NCOA5	HUMAN	0	0	0	0	12	14	4.21e-13
Q92499	DDX1	HUMAN	1	0	2	7	44	53	5.15e-13
Q92499	DDX1	HUMAN	0	0	0	0	1	2	5.15e-13
O00159	MYO1C	HUMAN	1	0	1	1	23	23	1.05e-12
Q6PKG0	LARP1	HUMAN	0	0	1	3	31	31	2.27e-12
P55795	HNRH2	HUMAN	0	0	0	0	9	16	2.52e-12
Q9UPN3	MACF1	HUMAN	0	0	0	0	10	15	2.52e-12
O95793	STAU1	HUMAN	0	0	3	5	44	47	2.91e-12
P52597	HNRPF	HUMAN	2	1	2	1	18	35	6.55e-12
P19525	E2AK2	HUMAN	0	0	1	1	19	25	1.25e-11
Q8WUM4	PDC6I	HUMAN	1	0	1	1	18	26	1.25e-11
Q96QD9	UIF	HUMAN	0	0	1	1	20	24	1.25e-11
Q53EP0	FND3B	HUMAN	0	0	0	0	10	14	1.43e-11
Q96AE4	FUBP1	HUMAN	2	0	0	0	11	13	1.43e-11
Q14444	CAPR1	HUMAN	0	0	2	2	36	24	1.7e-11
D3YRX0	UL31	HCMVO	0	0	0	0	5	4	0.01227
P56192	SYMC	HUMAN	0	0	0	0	11	12	7.97e-11
Q8TEQ6	GEMI5	HUMAN	0	0	0	0	8	15	7.97e-11
Q96KR1	ZFR	HUMAN	0	0	0	0	11	12	7.97e-11
Q99459	CDC5L	HUMAN	0	0	0	0	7	16	7.97e-11
Q08211	DHX9	HUMAN	6	1	12	11	80	98	2.02e-10
Q9UKV8	AGO2	HUMAN	0	0	0	0	9	13	4.37e-10
Q9NUL3	STAU2	HUMAN	0	0	0	0	10	12	4.37e-10
Q9UHI6	DDX20	HUMAN	0	0	0	0	8	14	4.37e-10
Q9UKM9	RALY	HUMAN	0	0	3	2	29	35	4.58e-10
P51116	FXR2	HUMAN	1	0	2	1	25	24	4.78e-10
Q96EP5	DAZP1	HUMAN	0	0	7	2	45	46	5.66e-10
D3YRX4	UL35	HCMVO	0	0	0	0	10	11	2.18e-09
O43670	ZN207	HUMAN	0	0	0	0	6	15	2.18e-09
O75152	ZC11A	HUMAN	0	0	0	0	10	11	2.18e-09
P49790	NU153	HUMAN	0	0	0	0	8	13	2.18e-09
Q06787	FMR1	HUMAN	0	0	0	0	6	15	2.18e-09
Q86UP2	KTN1	HUMAN	0	0	0	0	9	12	2.18e-09
Q99829	CPNE1	HUMAN	0	0	0	0	9	12	2.18e-09
D3YRX5	UL36	HCMVO	2	0	4	3	9	8	1
D3YRY5	UL47	HCMVO	1	0	2	0	11	16	0.000375
Q15233	NONO	HUMAN	2	1	4	6	39	55	6.27e-09
P55265	DSRAD	HUMAN	0	0	0	1	14	16	7.38e-09
Q8N163	CCAR2	HUMAN	0	2	1	0	16	14	7.38e-09
Q9Y224	RTRAF	HUMAN	0	0	0	1	12	18	7.38e-09
Q5VUA4	ZN318	HUMAN	0	0	0	0	9	11	1.07e-08
Q93062	RBPMS	HUMAN	0	0	0	0	9	11	1.07e-08
O60716	CTND1	HUMAN	2	0	1	1	19	19	1.23e-08
Q9BXP5	SRRT	HUMAN	0	0	1	2	20	25	2.63e-08
Q15717	ELAV1	HUMAN	1	0	11	10	74	82	4.01e-08
Q04637	IF4G1	HUMAN	8	2	10	10	74	76	4.67e-08
A1L020	MEX3A	HUMAN	0	0	0	0	11	8	5.08e-08
Q8IZD4	DCP1B	HUMAN	0	0	0	0	10	9	5.08e-08
Q8ND56	LS14A	HUMAN	0	0	0	0	8	11	5.08e-08
O94979	SC31A	HUMAN	1	0	1	0	13	15	8.79e-08
Q9NR12	PDLI7	HUMAN	1	0	0	1	12	16	8.79e-08
D3YRY6	UL48	HCMVO	3	3	5	7	42	52	7.66e-06
P26640	SYVC	HUMAN	0	0	0	0	8	10	2.35e-07
Q96SI9	STRBP	HUMAN	0	0	0	0	7	11	2.35e-07
Q9BWF3	RBM4	HUMAN	0	0	3	6	38	44	2.74e-07
O43143	DHX15	HUMAN	0	0	0	1	16	11	2.89e-07
Q15654	TRIP6	HUMAN	0	0	1	0	14	13	2.89e-07
P35637	FUS	HUMAN	1	0	2	2	19	30	4.39e-07
Q13151	ROA0	HUMAN	2	0	1	3	21	28	4.39e-07
Q00341	VIGLN	HUMAN	4	0	11	8	64	74	9.72e-07
A2RUB1	MEIOC	HUMAN	0	0	0	0	6	11	9.88e-07
O15027	SC16A	HUMAN	0	0	0	0	11	6	9.88e-07
O75420	GGYF1	HUMAN	0	0	0	0	10	7	9.88e-07
P22087	FBRL	HUMAN	0	0	0	0	10	7	9.88e-07
Q14498	RBM39	HUMAN	0	0	0	0	9	8	9.88e-07
Q15434	RBMS2	HUMAN	0	0	0	0	8	9	9.88e-07
O75534	CSDE1	HUMAN	2	1	9	6	53	62	1.12e-06
Q13310	PABP4	HUMAN	2	0	5	5	39	45	3.17e-06
O55029	COPB2	MOUSE	2	0	0	0	7	9	4.03e-06
P63010	AP2B1	HUMAN	0	0	0	0	8	8	4.03e-06
P98175	RBM10	HUMAN	0	0	0	0	7	9	4.03e-06
Q14694	UBP10	HUMAN	0	0	0	0	7	9	4.03e-06
Q71RC2	LARP4	HUMAN	0	0	0	0	7	9	4.03e-06
Q7YR38	PP1RA	PANTR	0	0	0	0	8	8	4.03e-06
Q9NYF8	BCLF1	HUMAN	0	0	0	0	7	9	4.03e-06
Q9Y2H6	FND3A	HUMAN	0	0	0	0	6	10	4.03e-06
O00267	SPT5H	HUMAN	0	0	2	1	20	19	5.75e-06
D3YRY8	UL49	HCMVO	0	0	0	1	5	3	0.543729
Q14980	NUMA1	HUMAN	0	0	1	0	12	12	8.29e-06
Q15365	PCBP1	HUMAN	2	3	8	6	46	59	9.3e-06
Q13148	TADBP	HUMAN	0	0	3	2	24	27	1.43e-05
Q8BT14	CNOT4	MOUSE	0	0	0	0	6	9	1.53e-05
Q13523	PRP4B	HUMAN	1	0	0	0	7	8	1.53e-05
Q63HN8	RN213	HUMAN	0	0	0	0	7	8	1.53e-05
Q8N3C0	ASCC3	HUMAN	0	0	0	0	8	7	1.53e-05
Q8WYQ9	ZCH14	HUMAN	0	0	0	0	7	8	1.53e-05
Q9BX40	LS14B	HUMAN	0	0	0	0	8	7	1.53e-05
Q9GZR7	DDX24	HUMAN	0	0	0	0	8	7	1.53e-05
Q9H9A5	CNO10	HUMAN	0	0	0	0	6	9	1.53e-05
Q9Y450	HBS1L	HUMAN	0	0	0	0	7	8	1.53e-05
Q9NZI8	IF2B1	HUMAN	0	0	3	3	26	30	3.13e-05
O75175	CNOT3	HUMAN	0	0	0	0	6	8	5.58e-05
O95319	CELF2	HUMAN	0	0	0	0	6	8	5.58e-05
P26196	DDX6	HUMAN	1	0	4	2	28	27	5.58e-05
P27708	PYR1	HUMAN	1	0	0	0	7	7	5.58e-05
P49792	RBP2	HUMAN	0	0	0	0	6	8	5.58e-05
P51610	HCFC1	HUMAN	0	0	0	0	7	7	5.58e-05
Q8IU60	DCP2	HUMAN	0	0	0	0	8	6	5.58e-05
Q8IWR0	Z3H7A	HUMAN	0	0	0	0	6	8	5.58e-05
Q93008	USP9X	HUMAN	0	0	0	0	6	8	5.58e-05
Q96PU8	QKI	HUMAN	0	0	0	0	6	8	5.58e-05
Q9H0Z9	RBM38	HUMAN	0	0	0	0	5	9	5.58e-05
Q9Y5V3	MAGD1	HUMAN	0	0	0	0	8	6	5.58e-05
A5A6M4	EIF3L	PANTR	0	0	0	1	9	13	6.15e-05
P14923	PLAK	HUMAN	0	0	0	1	18	4	6.15e-05
Q92841	DDX17	HUMAN	9	5	14	10	64	90	7.64e-05
P27635	RL10	HUMAN	1	0	4	3	28	32	9.97e-05
P29558	RBMS1	HUMAN	0	0	6	5	42	41	9.97e-05
P14866	HNRPL	HUMAN	1	0	5	7	39	49	0.000132
P60024	DX39B	PANTR	1	1	2	2	19	22	0.000168
O00139	KIF2A	HUMAN	0	0	0	0	7	6	0.000191
O95486	SC24A	HUMAN	1	0	0	0	7	6	0.000191
Q01804	OTUD4	HUMAN	0	0	0	0	7	6	0.000191
Q15650	TRIP4	HUMAN	0	0	0	0	6	7	0.000191
Q92797	SYMPK	HUMAN	0	0	0	0	7	6	0.000191
Q9NX05	F120C	HUMAN	0	0	0	0	6	7	0.000191
Q9Y3Y2	CHTOP	HUMAN	0	0	0	0	7	6	0.000191
P51114	FXR1	HUMAN	1	0	1	2	14	20	0.000263
P17844	DDX5	HUMAN	4	0	9	5	43	54	0.000305
Q92616	GCN1	HUMAN	1	1	3	1	19	21	0.000317
D3YRY9	UL50 NEC2	HCMVO	4	0	8	7	16	15	1
Q7L014	DDX46	HUMAN	0	0	2	0	13	14	0.000375
P98179	RBM3	HUMAN	0	0	1	0	8	12	0.000413
Q92804	RBP56	HUMAN	0	0	1	0	10	10	0.000413
O15371	EIF3D	HUMAN	1	0	2	1	14	19	0.000528
P07814	SYEP	HUMAN	0	0	2	1	14	19	0.000528
C9JLW8	MCRI1	HUMAN	0	0	0	0	5	7	0.000588
D3YRZ1	UL52	HCMVO	3	3	5	5	19	24	0.932481
D3YRZ2	UL53 NEC1	HCMVO	0	0	0	0	7	5	0.000588
O15042	SR140	HUMAN	0	0	0	0	7	5	0.000588
O15234	CASC3	HUMAN	0	0	0	0	5	7	0.000588
O95232	LC7L3	HUMAN	0	0	0	0	5	7	0.000588
P12268	IMDH2	HUMAN	0	0	0	0	6	6	0.000588
Q5JSZ5	PRC2B	HUMAN	0	0	0	0	8	4	0.000588
Q6P158	DHX57	HUMAN	0	0	0	0	5	7	0.000588
Q7Z5Q1	CPEB2	HUMAN	0	0	0	0	7	5	0.000588
Q86XP3	DDX42	HUMAN	0	0	0	0	5	7	0.000588
Q92600	CNOT9	HUMAN	0	0	0	0	6	6	0.000588
Q92974	ARHG2	HUMAN	0	0	0	0	6	6	0.000588
Q9BYJ9	YTHD1	HUMAN	0	0	0	0	5	7	0.000588
Q9H0L4	CSTFT	HUMAN	0	0	0	0	6	6	0.000588
Q9H6S0	YTDC2	HUMAN	0	0	0	0	5	7	0.000588
P16989	YBOX3	HUMAN	1	0	7	12	55	66	0.000735
D3YRZ7	UL69	HCMVO	2	1	8	9	124	171	2.08e-76
O95758	PTBP3	HUMAN	0	0	2	0	10	16	0.000755
Q15637	SF01	HUMAN	0	0	1	0	7	12	0.000952
O14879	IFIT3	HUMAN	1	0	1	1	14	11	0.00162824
D3YS00	UL76	HCMVO	0	0	1	1	10	16	0.000755
D3YS04	UL80	HCMVO	5	2	6	6	26	26	0.908111
O14776	TCRG1	HUMAN	0	0	0	0	7	4	0.00177241
O43290	SNUT1	HUMAN	0	0	0	0	3	8	0.00177241
O76094	SRP72	HUMAN	0	0	0	0	5	6	0.00177241
P20073	ANXA7	HUMAN	0	0	0	0	5	6	0.00177241
P26651	TTP	HUMAN	0	0	0	0	6	5	0.00177241
P50570	DYN2	HUMAN	1	0	0	0	5	6	0.00177241
P78559	MAP1A	HUMAN	0	0	0	0	6	5	0.00177241
Q66K74	MAP1S	HUMAN	0	0	0	0	4	7	0.00177241
Q86UK7	ZN598	HUMAN	0	0	0	0	4	7	0.00177241
Q9BXF6	RFIP5	HUMAN	0	0	0	0	5	6	0.00177241
Q9UBU9	NXF1	HUMAN	0	0	0	0	5	6	0.00177241
O43390	HNRPR	HUMAN	2	1	11	17	80	84	0.00177656
Q05397	FAK1	HUMAN	0	0	1	0	6	12	0.00216586
Q8N1G4	LRC47	HUMAN	0	0	1	0	6	12	0.00216586
O00571	DDX3X	HUMAN	8	4	14	20	82	111	0.00226626
Q01085	TIAR	HUMAN	2	0	5	3	28	31	0.00257082
O43395	PRPF3	HUMAN	0	0	1	1	12	12	0.00311421
Q92973	TNPO1	HUMAN	0	0	1	1	10	14	0.00311421
Q9H0D6	XRN2	HUMAN	0	0	1	1	13	11	0.00311421
Q9Y2W1	TR150	HUMAN	1	0	1	1	10	14	0.00311421
O15294	OGT1	HUMAN	0	0	0	0	4	6	0.00478304
O60684	IMA7	HUMAN	0	0	0	0	7	3	0.00478304
O94842	TOX4	HUMAN	0	0	0	0	5	5	0.00478304
O95340	PAPS2	HUMAN	0	0	0	0	4	6	0.00478304
P33176	KINH	HUMAN	0	0	0	0	6	4	0.00478304
P49756	RBM25	HUMAN	0	0	0	0	4	6	0.00478304
Q1KMD3	HNRL2	HUMAN	0	0	3	2	23	18	0.00478304
Q5T8P6	RBM26	HUMAN	0	0	0	0	4	6	0.00478304
Q6P1N0	C2D1A	HUMAN	0	0	0	0	3	7	0.00478304
Q8IX12	CCAR1	HUMAN	0	0	0	0	4	6	0.00478304
Q8N1F7	NUP93	HUMAN	0	0	0	0	7	3	0.00478304
Q8N684	CPSF7	HUMAN	0	0	0	0	4	6	0.00478304
Q8WWK9	CKAP2	HUMAN	0	0	0	0	5	5	0.00478304
Q92540	SMG7	HUMAN	0	0	0	0	3	7	0.00478304
Q9C0J8	WDR33	HUMAN	0	0	0	0	4	6	0.00478304
Q9H694	BICC1	HUMAN	0	0	0	0	5	5	0.00478304
Q9UBI9	HDC	HUMAN	0	0	0	0	4	6	0.00478304
Q9UGR2	Z3H7B	HUMAN	0	0	0	0	4	6	0.00478304
Q9UPU9	SMAG1	HUMAN	0	0	0	0	4	6	0.00478304
Q9Y6K5	OAS3	HUMAN	0	0	0	0	5	5	0.00478304
Q9Y6X9	MORC2	HUMAN	0	0	0	0	3	7	0.00478304
Q14204	DYHC1	HUMAN	8	2	5	6	34	39	0.00561853
Q92945	FUBP2	HUMAN	2	0	10	8	49	60	0.00585509
Q07666	KHDR1	HUMAN	2	0	3	2	19	21	0.00734331
P11586	C1TC	HUMAN	2	2	1	3	15	19	0.00891682
P26369	U2AF2	MOUSE	2	1	2	4	20	25	0.00936736
D3YS05	UL80.5	HCMVO	1	0	2	1	6	5	1
P15170	ERF3A	HUMAN	0	0	0	1	7	9	0.00992081
A0AV96	RBM47	HUMAN	0	0	0	0	4	5	0.01227
D3YS06	UL82	HCMVO	3	3	10	13	20	16	1
P30626	SORCN	HUMAN	0	0	0	0	4	5	0.01227
P34932	HSP74	HUMAN	0	0	0	0	4	5	0.01227
P49023	PAXI	HUMAN	0	0	0	0	5	4	0.01227
P54577	SYYC	HUMAN	0	0	0	0	4	5	0.01227
Q13123	RED	HUMAN	0	0	0	0	4	5	0.01227
Q14839	CHD4	HUMAN	0	0	0	0	5	4	0.01227
Q15785	TOM34	HUMAN	0	0	0	0	4	5	0.01227
Q5JVS0	HABP4	HUMAN	0	0	0	0	4	5	0.01227
Q8NI27	THOC2	HUMAN	0	0	0	0	2	7	0.01227
Q93052	LPP	HUMAN	0	0	0	0	3	6	0.01227
Q96EV2	RBM33	HUMAN	0	0	0	0	4	5	0.01227
Q9BRZ2	TRI56	HUMAN	0	0	0	0	5	4	0.01227
Q9BY44	EIF2A	HUMAN	0	0	0	0	5	4	0.01227
Q9C0D7	ZC12C	HUMAN	0	0	0	0	5	4	0.01227
Q9H074	PAIP1	HUMAN	0	0	0	0	2	7	0.01227
Q9H9G7	AGO3	HUMAN	0	0	0	0	5	4	0.01227
Q9NUU7	DD19A	HUMAN	0	0	0	0	4	5	0.01227
Q9NW64	RBM22	HUMAN	0	0	0	0	5	4	0.01227
P55884	EIF3B	HUMAN	0	0	1	0	7	8	0.019527
Q8IWX8	CHERP	HUMAN	0	0	1	0	8	7	0.019527
D3YS07	UL83	HCMVO	82	25	88	90	151	165	1
P10155	RO60	HUMAN	0	0	0	0	4	4	0.0296138
O43432	IF4G3	HUMAN	0	0	0	0	4	4	0.0296138
O43823	AKAP8	HUMAN	0	0	0	0	3	5	0.0296138
P07384	CAN1	HUMAN	0	0	0	0	5	3	0.0296138
P21281	VATB2	HUMAN	0	0	0	0	4	4	0.0296138
P40222	TXLNA	HUMAN	0	0	0	0	4	4	0.0296138
P46087	NOP2	HUMAN	0	0	0	0	3	5	0.0296138
P46379	BAG6	HUMAN	0	0	0	0	6	2	0.0296138
P49959	MRE11	HUMAN	0	0	0	0	4	4	0.0296138
Q13492	PICAL	HUMAN	0	0	0	0	4	4	0.0296138
Q15746	MYLK	HUMAN	0	0	0	0	4	4	0.0296138
Q6UN15	FIP1	HUMAN	0	0	0	0	4	4	0.0296138
Q8IXT5	RB12B	HUMAN	0	0	0	0	4	4	0.0296138
Q8ND24	RN214	HUMAN	0	0	0	0	4	4	0.0296138
Q93009	UBP7	HUMAN	0	0	0	0	4	4	0.0296138
Q96T58	MINT	HUMAN	0	0	0	0	5	3	0.0296138
Q9BZF9	UACA	HUMAN	0	0	0	0	5	3	0.0296138
Q9HC35	EMAL4	HUMAN	0	0	0	0	5	3	0.0296138
Q9NTI5	PDS5B	HUMAN	0	0	0	0	4	4	0.0296138
Q9Y5S2	MRCKB	HUMAN	0	0	0	0	6	2	0.0296138
Q9Y5X1	SNX9	HUMAN	0	0	0	0	4	4	0.0296138
P51991	ROA3	HUMAN	5	0	11	13	60	72	0.0297287
O14617	AP3D1	HUMAN	0	0	1	1	10	10	0.0324333
O43251	RFOX2	HUMAN	0	0	2	0	12	8	0.0324333
Q15019	2022-09-02	HUMAN	0	0	0	2	10	10	0.0324333
Q9Y3I0	RTCB	HUMAN	0	0	1	0	7	7	0.0361507
Q07955	SRSF1	HUMAN	1	0	3	2	15	21	0.0388073
P50995	ANX11	HUMAN	4	0	0	3	15	10	0.043632
P43243	MATR3	HUMAN	1	0	7	6	30	46	0.0486709
P06748	NPM	HUMAN	1	1	7	4	28	38	0.0491912
O75494	SRS10	HUMAN	0	0	1	1	7	12	0.0556746
Q8NC51	PAIRB	HUMAN	0	0	2	4	15	25	0.0613523
O08582	GTPB1	MOUSE	0	0	0	0	3	4	0.0625235
O14974	MYPT1	HUMAN	0	0	0	0	5	2	0.0625235
O43148	MCES	HUMAN	0	0	0	0	3	4	0.0625235
O60488	ACSL4	HUMAN	0	0	0	0	3	4	0.0625235
O75525	KHDR3	HUMAN	0	0	0	0	3	4	0.0625235
O75569	PRKRA	HUMAN	0	0	0	0	2	5	0.0625235
O95104	SCAF4	HUMAN	0	0	0	0	2	5	0.0625235
P06730	IF4E	HUMAN	0	0	0	0	4	3	0.0625235
P09012	SNRPA	HUMAN	0	0	0	0	4	3	0.0625235
P16435	NCPR	HUMAN	0	0	0	0	3	4	0.0625235
P17858	PFKAL	HUMAN	0	0	0	0	2	5	0.0625235
P20592	MX2	HUMAN	0	0	0	0	2	5	0.0625235
P22090	RS4Y1	HUMAN	0	0	0	0	2	4	0.0625235
P30153	2AAA	HUMAN	0	0	0	0	3	4	0.0625235
P53814	SMTN	HUMAN	0	0	0	0	1	6	0.0625235
P54136	SYRC	HUMAN	0	0	0	0	4	3	0.0625235
P57721	PCBP3	HUMAN	0	0	0	0	4	3	0.0625235
P78332	RBM6	HUMAN	0	0	0	0	3	4	0.0625235
Q01813	PFKAP	HUMAN	0	0	0	0	2	5	0.0625235
Q15796	SMAD2	HUMAN	0	0	0	0	4	3	0.0625235
Q6NZY4	ZCHC8	HUMAN	0	0	0	0	3	4	0.0625235
Q86UE4	LYRIC	HUMAN	0	0	0	1	5	8	0.0625235
Q86XN8	MEX3D	HUMAN	0	0	0	0	5	2	0.0625235
Q8IUH3	RBM45	HUMAN	0	0	0	0	3	4	0.0625235
Q8WWI1	LMO7	HUMAN	0	0	0	0	3	4	0.0625235
Q96RF0	SNX18	HUMAN	0	0	0	0	3	4	0.0625235
Q9BZB8	CPEB1	HUMAN	0	0	0	0	2	5	0.0625235
Q9UHB6	LIMA1	HUMAN	0	0	0	0	3	4	0.0625235
Q9UII4	HERC5	HUMAN	0	0	0	0	3	4	0.0625235
Q9Y371	SHLB1	HUMAN	0	0	0	0	4	3	0.0625235
Q9Y3Z3	SAMH1	HUMAN	0	0	0	0	2	5	0.0625235
Q9Y4P3	TBL2	HUMAN	0	0	0	0	4	3	0.0625235
P22090	RS4Y1	HUMAN	0	0	0	0	0	1	0.0625235
Q8WXF1	PSPC1	HUMAN	0	0	3	0	12	12	0.0628032
Q9BZZ5	API5	HUMAN	1	0	3	0	14	10	0.0628032
Q7KZF4	SND1	HUMAN	10	1	13	9	52	66	0.066227
Q15366	PCBP2	HUMAN	4	4	8	7	38	46	0.0692841
P30876	RPB2	HUMAN	0	0	2	2	11	18	0.0704587
D3YS08	UL84	HCMVO	9	6	16	17	40	42	1
D3YS13	UL89 TRM3	HCMVO	1	0	1	1	16	23	4.16e-09
P13010	XRCC5	HUMAN	0	0	1	1	9	9	0.0825783
P62995	TRA2B	HUMAN	0	0	1	1	9	9	0.0825783
Q8WX93	PALLD	HUMAN	1	0	1	1	8	10	0.0825783
Q00839	HNRPU	HUMAN	8	1	17	10	76	64	0.0908239
P62844	RS15	PIG	0	0	0	3	7	16	0.0949755
Q13242	SRSF9	HUMAN	0	0	1	2	11	12	0.0949755
Q14247	SRC8	HUMAN	1	0	1	3	12	16	0.102035
P02662	CASA1	BOVIN	0	0	1	0	6	6	0.107263
Q6PDG5	SMRC2	MOUSE	0	0	1	0	6	6	0.107263
Q7YR37	ABCF1	PANTR	0	0	0	1	6	6	0.107263
P02754	LACB	BOVIN	0	0	0	0	0	6	0.120163
D3YS17	UL94	HCMVO	2	0	2	2	5	12	0.998698
O43172	PRP4	HUMAN	0	0	0	0	4	2	0.120163
O43795	MYO1B	HUMAN	0	0	0	0	3	3	0.120163
O60869	EDF1	HUMAN	0	0	0	0	3	3	0.120163
O95747	OXSR1	HUMAN	0	0	0	0	3	3	0.120163
P00966	ASSY	HUMAN	0	0	0	0	3	3	0.120163
P17655	CAN2	HUMAN	0	0	0	0	3	3	0.120163
P22626	ROA2	HUMAN	7	3	20	16	82	98	0.120163
P33992	MCM5	HUMAN	0	0	0	0	3	3	0.120163
P33993	MCM7	HUMAN	0	0	0	0	4	2	0.120163
P46013	KI67	HUMAN	0	0	0	0	3	3	0.120163
P46109	CRKL	HUMAN	0	0	0	0	3	3	0.120163
P52701	MSH6	HUMAN	0	0	0	0	4	2	0.120163
P52948	NUP98	HUMAN	0	0	0	0	3	3	0.120163
P53582	MAP11	HUMAN	0	0	0	0	4	2	0.120163
P62140	PP1B	HUMAN	0	0	0	0	4	2	0.120163
Q12996	CSTF3	HUMAN	0	0	0	0	3	3	0.120163
Q14157	UBP2L	HUMAN	0	0	5	5	27	30	0.120163
Q3MHD2	LSM12	HUMAN	0	0	0	0	3	3	0.120163
Q5VT25	MRCKA	HUMAN	0	0	0	0	2	4	0.120163
Q62095	DDX3Y	MOUSE	0	0	0	0	0	6	0.120163
Q8IUX4	ABC3F	HUMAN	0	0	0	0	2	4	0.120163
Q8N2G6	ZCH24	HUMAN	0	0	0	0	4	2	0.120163
Q96I25	SPF45	HUMAN	0	0	0	0	4	2	0.120163
Q96N67	DOCK7	HUMAN	0	0	0	0	2	4	0.120163
Q9H0J9	PAR12	HUMAN	0	0	0	0	4	2	0.120163
Q9H6R4	NOL6	HUMAN	0	0	0	0	3	3	0.120163
Q9HAU5	RENT2	HUMAN	0	0	0	0	2	4	0.120163
Q9NUQ8	ABCF3	HUMAN	0	0	0	0	4	2	0.120163
Q9NZ01	TECR	HUMAN	0	0	0	0	2	4	0.120163
Q9UI10	EI2BD	HUMAN	0	0	0	0	3	3	0.120163
Q9UKZ1	CNO11	HUMAN	0	0	0	0	4	2	0.120163
P52292	IMA1	HUMAN	3	0	2	2	13	14	0.133655
Q9NR56	MBNL1	HUMAN	0	0	2	2	15	12	0.133655
P51911	CNN1	HUMAN	0	0	1	0	6	5	0.166354
P78344	IF4G2	HUMAN	0	0	1	0	4	7	0.166354
Q15417	CNN3	HUMAN	0	0	1	0	4	7	0.166354
Q9Y678	COPG1	HUMAN	1	0	1	0	4	7	0.166354
P11413	G6PD	HUMAN	0	0	0	2	9	7	0.18153
P31483	TIA1	HUMAN	0	0	2	0	9	7	0.18153
Q15424	SAFB1	HUMAN	0	0	2	0	8	8	0.18153
P04792	HSPB1	HUMAN	6	4	4	5	26	23	0.246151
P23588	IF4B	HUMAN	1	0	2	2	8	17	0.250914
Q13595	TRA2A	HUMAN	0	0	1	0	5	5	0.263313
Q13642	FHL1	HUMAN	0	0	1	0	4	6	0.263313
Q5SSJ5	HP1B3	HUMAN	0	0	1	0	2	8	0.263313
Q13435	SF3B2	HUMAN	0	0	1	1	9	6	0.263674
Q16666	IF16	HUMAN	0	0	1	1	8	7	0.263674
Q9WV25	PUF60	RAT	1	0	2	0	7	8	0.263674
Q15691	MARE1	HUMAN	2	1	1	4	17	12	0.307616
Q9NR30	DDX21	HUMAN	0	0	2	2	13	11	0.326234
Q9UN86	G3BP2	HUMAN	0	0	3	1	13	11	0.326234
O00203	AP3B1	HUMAN	0	0	1	2	11	8	0.347124
O43809	CPSF5	HUMAN	0	0	1	1	7	7	0.369308
Q8NCA5	FA98A	HUMAN	1	0	3	2	13	15	0.387069
O15523	DDX3Y	HUMAN	0	0	4	1	9	18	0.480121
P61979	HNRPK	MOUSE	20	7	31	31	118	165	0.484597
O60841	IF2P	HUMAN	1	0	1	1	5	8	0.493906
Q14974	IMB1	HUMAN	1	0	1	1	8	5	0.493906
Q9UHB9	SRP68	HUMAN	0	0	0	2	4	9	0.493906
D3YS18	UL95	HCMVO	0	0	0	0	6	6	0.000588
E9PAV3	NACAM	HUMAN	0	0	1	0	2	6	0.543729
P04080	CYTB	HUMAN	0	0	0	1	3	5	0.543729
P30419	NMT1	HUMAN	0	0	1	0	4	4	0.543729
Q5BKZ1	ZN326	HUMAN	0	0	1	0	3	5	0.543729
Q9UMS4	PRP19	HUMAN	0	0	1	0	4	4	0.543729
Q16629	SRSF7	HUMAN	5	2	5	4	26	18	0.567557
Q92598	HS105	HUMAN	7	1	5	2	15	20	0.567745
P13489	RINI	HUMAN	0	0	2	0	6	6	0.625177
Q15459	SF3A1	HUMAN	0	0	1	1	7	5	0.625177
Q9NSD9	SYFB	HUMAN	0	0	1	1	7	5	0.625177
P15924	DESP	HUMAN	4	0	1	10	43	9	0.632919
A5A6H4	ROA1	PANTR	5	1	18	16	70	83	0.673145
D3YS22	UL99	HCMVO	1	0	3	2	5	5	1
P61256	RL26	MACFA	0	0	1	1	3	8	0.768396
P68133	ACTS	HUMAN	2	1	3	2	13	11	0.768396
P27816	MAP4	HUMAN	3	0	4	6	20	25	0.825311
P62136	PP1A	HUMAN	1	0	5	2	15	17	0.82744
P38919	IF4A3	HUMAN	0	0	1	0	2	4	0.885459
Q3TKT4	SMCA4	MOUSE	0	0	1	0	3	3	0.885459
Q9Y2W2	WBP11	HUMAN	0	0	0	1	2	4	0.885459
A5A6I3	EIF3F	PANTR	0	0	1	1	5	5	0.898041
O60832	DKC1	HUMAN	0	0	1	1	5	5	0.898041
P20042	IF2B	HUMAN	0	0	1	1	4	6	0.898041
Q9ERD7	TBB3	MOUSE	0	0	1	1	3	7	0.898041
Q99613	EIF3C	HUMAN	3	0	5	2	14	17	0.89916
P11940	PABP1	HUMAN	17	8	37	38	150	175	0.907006
A5A6J1	TBA1A	PANTR	1	0	1	2	8	6	0.907559
Q8HXB9	RL38	MACFA	1	0	1	2	8	6	0.907559
Q9UQ80	PA2G4	HUMAN	0	0	1	2	6	8	0.907559
A5A6M3	RBMX	PANTR	1	0	10	9	38	44	0.908111
D3YS31	IRS1	HCMVO	2	1	4	2	50	71	1.47e-34
P26599	PTBP1	HUMAN	4	2	21	18	78	90	0.915498
P30086	PEBP1	HUMAN	1	0	3	1	10	8	0.915498
Q14847	LASP1	HUMAN	1	1	1	3	8	10	0.915498
D3YS51	US22	HCMVO	7	2	11	10	42	47	0.968798
P19338	NUCL	HUMAN	8	6	23	23	102	95	0.949314
D3YS63	TRS1	HCMVO	23	11	43	40	198	234	0.00174121
P17147	DBP UL57	HCMVA	12	3	150	166	69	66	1
F1QB54	PABPA	DANRE	0	0	3	1	8	9	0.998698
Q9BUF5	TBB6	HUMAN	3	0	2	2	8	9	0.998698
A5A6N4	IF4A1	PANTR	5	2	9	7	17	18	1
Q6SW77	UL54	HCMVM	0	0	2	0	19	20	4.16e-09
E2RTQ1	UL72 DUT	HCMVO	0	0	0	0	2	4	0.120163
P13645	K1C10	HUMAN	50	6	65	128	104	57	1
Q5D862	FILA2	HUMAN	1	0	1	3	9	1	1
Q86YZ3	HORN	HUMAN	6	1	12	27	62	16	1
E2RU22	UL112	HCMVO	9	3	15	13	27	33	1
P17149	UL70	HCMVA	0	0	6	7	10	10	1
P16823	UL71	HCMVA	0	0	0	0	7	11	2.35e-07
P16724	TRM1 UL56	HCMVA	0	0	1	0	7	9	0.00992081
P16783	TRX1 UL46	HCMVA	2	0	5	6	9	8	1
F5HAQ7	UL135	HCMVM	2	2	3	3	10	11	1
Q6SWA3	UL29	HCMVM	0	0	0	0	11	12	7.97e-11
P16812	UL34	HCMVA	10	1	14	9	29	31	1
Q6SW89	UL43	HCMVM	0	0	0	0	5	6	0.00177241
P16731	UL88	HCMVA	0	0	1	1	3	8	0.768396
Q6SW46	UL97	HCMVM	3	0	4	3	21	23	0.0797061
P09700	US24	HCMVA	0	0	0	0	5	3	0.0296138
Q6SWP7	UL122	HCMVT	7	2	8	11	23	33	1
O00151	PDLI1	HUMAN	2	0	2	4	9	9	1
O00299	CLIC1	HUMAN	6	1	9	8	20	19	1
O14979	HNRDL	HUMAN	2	0	11	7	32	38	1
O43707	ACTN4	HUMAN	3	0	6	3	9	13	1
O43776	SYNC	HUMAN	0	0	1	1	2	5	1
O60506	HNRPQ	HUMAN	4	2	41	31	121	143	1
O60884	DNJA2	HUMAN	0	0	2	2	5	7	1
O75369	FLNB	HUMAN	2	0	4	4	12	19	1
O95336	6PGL	HUMAN	0	0	3	0	3	3	1
O95573	ACSL3	HUMAN	1	1	3	3	7	12	1
P02545	LMNA	HUMAN	23	2	32	29	45	51	1
P05455	LA	HUMAN	0	0	6	4	12	9	1
P07858	CATB	HUMAN	1	0	3	0	6	6	1
P07900	HS90A	HUMAN	4	1	10	7	12	12	1
P07910	HNRPC	HUMAN	2	1	27	24	83	102	1
P08240	SRPRA	HUMAN	0	0	1	1	2	4	1
P08621	RU17	HUMAN	0	0	1	2	5	5	1
P08708	RS17	HUMAN	1	0	1	2	5	5	1
P14206	RSSA	MOUSE	9	5	15	11	51	49	1
P09874	PARP1	HUMAN	0	0	4	2	4	5	1
P09914	IFIT1	HUMAN	3	0	6	4	15	18	1
P0DMV9	HS71B	HUMAN	18	10	27	17	63	67	1
P63017	HSP7C	MOUSE	26	12	36	38	56	61	1
P11387	TOP1	HUMAN	0	0	37	41	17	17	1
P12956	XRCC6	HUMAN	4	0	7	9	15	13	1
P63164	RSMN	RAT	0	0	2	2	6	7	1
P14868	SYDC	HUMAN	0	0	1	1	3	3	1
P15880	RS2	HUMAN	3	1	16	22	29	47	1
P17931	LEG3	HUMAN	0	0	3	2	4	2	1
P18124	RL7	HUMAN	5	1	9	12	19	21	1
P18583	SON	HUMAN	0	0	2	4	7	5	1
P18621	RL17	HUMAN	1	1	6	8	18	22	1
P16790	UL44	HCMVA	32	21	62	69	138	149	1
P21333	FLNA	HUMAN	73	24	84	76	150	173	1
P21980	TGM2	HUMAN	21	5	20	21	50	67	1
P22102	PUR2	HUMAN	0	0	3	3	6	8	1
P23246	SFPQ	HUMAN	6	2	13	13	41	44	1
P23381	SYWC	HUMAN	1	1	5	6	7	8	1
P23396	RS3	HUMAN	3	1	8	9	19	19	1
P25398	RS12	HUMAN	0	0	3	3	5	6	1
P26373	RL13	HUMAN	2	0	11	9	9	18	1
P27694	RFA1	HUMAN	0	0	31	25	9	13	1
P31942	HNRH3	HUMAN	1	0	2	3	9	8	1
P31943	HNRH1	HUMAN	3	1	13	9	41	49	1
Q98TF8	RL22	CHICK	2	2	13	10	19	26	1
P35579	MYH9	HUMAN	31	10	47	49	56	68	1
P36578	RL4	HUMAN	7	5	31	30	60	69	1
P39019	RS19	HUMAN	2	0	6	7	9	12	1
P39023	RL3	HUMAN	9	0	14	13	31	30	1
P42224	STAT1	HUMAN	9	1	6	13	16	22	1
P42669	PURA	MOUSE	0	0	4	4	14	14	1
Q98TF7	RL35	CHICK	2	1	8	7	8	10	1
P46776	RL27A	HUMAN	1	0	5	4	20	16	1
P46777	RL5	HUMAN	7	3	23	22	43	51	1
P46781	RS9	HUMAN	1	1	9	6	17	17	1
P46783	RS10	HUMAN	2	0	6	4	9	11	1
P46940	IQGA1	HUMAN	7	2	8	8	27	34	1
P47914	RL29	HUMAN	2	0	5	5	8	10	1
P48444	COPD	HUMAN	2	0	3	4	7	7	1
P49207	RL34	HUMAN	2	0	2	2	7	8	1
P49327	FAS	HUMAN	7	0	5	7	18	32	1
P50395	GDIB	HUMAN	0	0	1	1	2	4	1
P51149	RAB7A	HUMAN	0	0	3	4	4	7	1
P52272	HNRPM	HUMAN	4	0	11	12	35	47	1
P55072	TERA	HUMAN	4	0	12	12	11	13	1
P60866	RS20	HUMAN	3	1	7	7	10	12	1
P61247	RS3A	HUMAN	0	4	15	13	36	35	1
P61270	RS11	MACFA	5	3	9	8	25	26	1
P61313	RL15	HUMAN	0	0	3	2	6	5	1
P61353	RL27	HUMAN	5	1	8	7	12	16	1
P62081	RS7	HUMAN	6	3	9	8	27	33	1
P62241	RS8	HUMAN	9	7	20	20	36	41	1
P62263	RS14	HUMAN	1	2	5	4	11	8	1
P62266	RS23	HUMAN	4	2	5	5	14	14	1
P62269	RS18	HUMAN	3	1	6	6	8	14	1
P62277	RS13	HUMAN	1	1	9	7	22	20	1
P62314	SMD1	HUMAN	0	0	2	4	2	5	1
P62424	RL7A	HUMAN	8	3	15	19	19	25	1
P62634	CNBP	RAT	0	0	2	2	4	7	1
P62701	RS4X	HUMAN	3	1	9	9	21	19	1
P62750	RL23A	HUMAN	1	0	3	1	4	10	1
P62753	RS6	HUMAN	5	2	9	14	25	33	1
P62847	RS24	HUMAN	1	1	3	2	9	10	1
P62899	RL31	HUMAN	0	0	3	2	4	6	1
P62917	RL8	HUMAN	4	1	23	24	87	97	1
Q6RUV5	RAC1	RAT	0	0	2	0	2	4	1
P63243	RACK1	BOVIN	3	2	9	9	13	18	1
P67809	YBOX1	HUMAN	4	2	12	14	30	38	1
P68371	TBB4B	HUMAN	38	10	35	41	81	96	1
P78527	PRKDC	HUMAN	1	0	8	6	18	28	1
P83731	RL24	HUMAN	3	0	7	9	13	18	1
Q969Q0	RL36L	HUMAN	0	0	1	1	5	3	1
Q98874	ERH	DANRE	0	0	2	2	4	4	1
P84098	RL19	HUMAN	1	0	6	5	9	11	1
P84103	SRSF3	HUMAN	4	2	7	6	19	18	1
Q01130	SRSF2	HUMAN	0	0	1	3	7	3	1
Q01844	EWS	HUMAN	1	0	2	1	6	5	1
Q02413	DSG1	HUMAN	1	0	9	14	15	0	1
Q02543	RL18A	HUMAN	3	0	9	12	26	27	1
Q02790	FKBP4	HUMAN	0	0	1	1	4	3	1
Q02878	RL6	HUMAN	2	1	6	6	14	22	1
Q05682	CALD1	HUMAN	4	0	6	4	8	17	1
Q07065	CKAP4	HUMAN	11	4	31	32	69	74	1
Q09666	AHNK	HUMAN	18	7	12	13	44	58	1
Q13263	TIF1B	HUMAN	1	0	8	4	12	11	1
Q13347	EIF3I	HUMAN	0	0	2	0	3	3	1
Q14011	CIRBP	HUMAN	0	0	4	3	10	10	1
Q14103	HNRPD	HUMAN	4	0	7	8	24	26	1
Q14315	FLNC	HUMAN	28	5	43	37	106	105	1
Q9WUK2	IF4H	MOUSE	1	0	1	2	5	7	1
Q86U42	PABP2	HUMAN	1	0	1	2	6	6	1
Q86V81	THOC4	HUMAN	1	0	8	1	11	18	1
Q92544	TM9S4	HUMAN	0	0	2	1	2	4	1
Q96AG4	LRC59	HUMAN	2	0	9	5	15	16	1
Q96PK6	RBM14	HUMAN	5	0	17	9	39	52	1
Q96QR8	PURB	HUMAN	0	0	2	2	6	7	1
Q96WZ1	EF1A	COCIM	3	1	4	5	9	15	1
Q99729	ROAA	HUMAN	0	0	3	4	11	12	1
Q9BSJ8	ESYT1	HUMAN	1	0	2	3	8	10	1
Q9UKV3	ACINU	HUMAN	1	0	4	3	13	15	1
Q9Y383	LC7L2	HUMAN	1	0	2	4	11	13	1
Q9Y490	TLN1	HUMAN	15	4	16	14	48	58	1

## Sheet: Unique proteins
lncRNA	Uniprot	Species	Gene name	Protein name	1.2 adj.p	2.7 adj.p	4.9 adj.p
1.2	O43795	HUMAN	MYO1B	MYO1B	4.17e-07		0.120163
	Q9Y6Y8	HUMAN	S23IP	SEC23IP	4.66e-05
	Q9UM54	HUMAN	MYO6	MYO6	0.000207
	P49588	HUMAN	SYAC	AARS1	0.00081
	Q15796	HUMAN	SMAD2	SMAD2	0.00081		0.0625235
	Q3MHD2	HUMAN	LSM12	LSM12	0.00081	0.423389	0.120163
	Q9BZB8	HUMAN	CPEB1	CPEB1	0.00081		0.0625235
	P78344	HUMAN	IF4G2	EIF4G2	0.00192997		0.166354
	O15372	HUMAN	EIF3H	EIF3H	0.00288242
	P54727	HUMAN	RD23B	RAD23B	0.00288242
	Q8WWI1	HUMAN	LMO7	LMO7	0.00288242		0.0625235
	P05109	HUMAN	S10A8	S100A8	0.00996344
	P16435	HUMAN	NCPR	POR	0.00996344		0.0625235
	Q96KG9	HUMAN	SCYL1	SCYL1	0.00996344
	Q8WX93	HUMAN	PALLD	PALLD	0.0102377		0.0825783
	Q15417	HUMAN	CNN3	CNN3	0.0121959		0.166354
	Q13573	HUMAN	SNW1	SNW1	0.0121959
	O43148	HUMAN	MCES	RNMT	0.0287812		0.0625235
	O60488	HUMAN	ACSL4	ACSL4	0.0287812		0.0625235
	O60573	HUMAN	IF4E2	EIF4E2	0.0287812
	O75569	HUMAN	PRKRA	PRKRA	0.0287812		0.0625235
	P00966	HUMAN	ASSY	ASS1	0.0287812		0.120163
	P09012	HUMAN	SNRPA	SNRPA	0.0287812		0.0625235
	P30153	HUMAN	2AAA	PPP2R1A	0.0287812		0.0625235
	P46109	HUMAN	CRKL	CRKL	0.0287812		0.120163
	P54136	HUMAN	SYRC	RARS1	0.0287812		0.0625235
	P60228	HUMAN	EIF3E	EIF3E	0.0287812
	P68366	HUMAN	TBA4A	TUBA4A	0.0287812
	Q01082	HUMAN	SPTB2	SPTBN1	0.0287812
	Q68CZ2	HUMAN	TENS3	TNS3	0.0287812
	Q96DH6	HUMAN	MSI2H	MSI2	0.0287812
	Q9UHB6	HUMAN	LIMA1	LIMA1	0.0287812		0.0625235
2.7	P31483	HUMAN	TIA1	TIA1	0.0670126	4.3e-06	0.18153
	P62495	HUMAN	ERF1	ETF1		0.000537
	O15063	HUMAN	GRRE1	GARRE1		0.00245796
	Q9UN86	HUMAN	G3BP2	G3BP2	0.125338	0.00937802	0.326234
	P11940	HUMAN	PABP1	PABPC1	0.213678	0.00937802	0.907006
	Q14157	HUMAN	UBP2L	UBAP2L	0.135337	0.0280416	0.120163
	Q5XG87	HUMAN	PAPD7	TENT4A		0.0290345
	Q92621	HUMAN	NU205	NUP205		0.0290345
	Q96RT7	HUMAN	GCP6	TUBGCP6		0.0290345
	Q9Y2T7	HUMAN	YBOX2	YBX2		0.0290345
	Q99613	HUMAN	EIF3C	EIF3C	0.0615865	0.0458601	0.89916
4.9	Q12906	HUMAN	ILF3	ILF3	0.542106	0.986561	2.36e-44
	O76021	HUMAN	RL1D1	RSL1D1		1	1.35e-35
	Q14151	HUMAN	SAFB2	SAFB2			1.98e-30
	P12270	HUMAN	TPR	TPR	0.376433	1	1.1e-16
	Q12905	HUMAN	ILF2	ILF2	0.199042	1	6.57e-15
	O94913	HUMAN	PCF11	PCF11			7.34e-14
	Q9NWH9	HUMAN	SLTM	SLTM	0.199042		3.23e-13
	Q96QD9	HUMAN	UIF	FYTTD1	0.935064		1.25e-11
	Q08211	HUMAN	DHX9	DHX9	1	1	2.02e-10
	Q9UKM9	HUMAN	RALY	RALY	1	1	4.58e-10
	P49790	HUMAN	NU153	NUP153			2.18e-09
	Q15233	HUMAN	NONO	NONO	0.099271		6.27e-09
	Q5VUA4	HUMAN	ZN318	ZNF318			1.07e-08
	Q9BXP5	HUMAN	SRRT	SRRT	0.0746028		2.63e-08
	Q96SI9	HUMAN	STRBP	STRBP		0.455186	2.35e-07
	P26640	HUMAN	SYVC	VARS1	0.0670126		2.35e-07
	Q9BWF3	HUMAN	RBM4	RBM4	0.104567	0.259589	2.74e-07
	P35637	HUMAN	FUS	FUS	0.193242		4.39e-07
	P22087	HUMAN	FBRL	FBL	0.0670126	1	9.88e-07
	O00267	HUMAN	SPT5H	SUPT5H	0.195543		5.75e-06
	Q14980	HUMAN	NUMA1	NUMA1	0.195543		8.29e-06
	Q13148	HUMAN	TADBP	TARDBP	0.343881	1	1.43e-05
	Q13523	HUMAN	PRP4B	PRPF4B			1.53e-05
	Q9GZR7	HUMAN	DDX24	DDX24	0.0670126		1.53e-05
	Q8IU60	HUMAN	DCP2	DCP2	0.0670126	0.073064	5.58e-05
	P51610	HUMAN	HCFC1	HCFC1	0.0670126		5.58e-05
	P14923	HUMAN	PLAK	JUP			6.15e-05
	Q92841	HUMAN	DDX17	DDX17	0.292161	1	7.64e-05
	P27635	HUMAN	RL10	RPL10	0.218675		9.97e-05
	P29558	HUMAN	RBMS1	RBMS1	0.0579587	0.073064	9.97e-05
	P14866	HUMAN	HNRPL	HNRNPL	0.969047	0.352553	0.000132
	Q92797	HUMAN	SYMPK	SYMPK			0.000191
	Q9Y3Y2	HUMAN	CHTOP	CHTOP			0.000191
	P17844	HUMAN	DDX5	DDX5	0.180344	1	0.000305
	Q7L014	HUMAN	DDX46	DDX46	0.0670126		0.000375
	Q92804	HUMAN	RBP56	TAF15	0.195543		0.000413
	P98179	HUMAN	RBM3	RBM3	0.195543		0.000413
	Q9H0L4	HUMAN	CSTFT	CSTF2T			0.000588
	Q15637	HUMAN	SF01	SF1	0.195543	1	0.000952
	Q9UBU9	HUMAN	NXF1	NXF1			0.00177241
	O43290	HUMAN	SNUT1	SART1	0.0670126		0.00177241
	P78559	HUMAN	MAP1A	MAP1A	0.0670126		0.00177241
	O43390	HUMAN	HNRPR	HNRNPR	1	0.976736	0.00177656
	Q05397	HUMAN	FAK1	PTK2	0.0608519		0.00216586
	O00571	HUMAN	DDX3X	DDX3X	0.709097	0.287575	0.00226626
	Q9Y2W1	HUMAN	TR150	THRAP3	0.120347		0.00311421
	Q9H0D6	HUMAN	XRN2	XRN2	0.315723	1	0.00311421
	O43395	HUMAN	PRPF3	PRPF3	0.792144		0.00311421
	Q1KMD3	HUMAN	HNRL2	HNRNPUL2	0.0608519	0.754693	0.00478304
	O60684	HUMAN	IMA7	KPNA6	0.0670126		0.00478304
	O94842	HUMAN	TOX4	TOX4			0.00478304
	Q9H694	HUMAN	BICC1	BICC1			0.00478304
	Q8N1F7	HUMAN	NUP93	NUP93	0.0670126		0.00478304
	Q8WWK9	HUMAN	CKAP2	CKAP2	0.0670126		0.00478304
	Q9Y6X9	HUMAN	MORC2	MORC2			0.00478304
	Q92540	HUMAN	SMG7	SMG7	0.0670126		0.00478304
	Q9C0J8	HUMAN	WDR33	WDR33	0.0670126		0.00478304
	Q92945	HUMAN	FUBP2	KHSRP	0.0579587	1	0.00585509
	Q07666	HUMAN	KHDR1	KHDRBS1	0.692201	1	0.00734331
	Q14839	HUMAN	CHD4	CHD4			0.01227
	Q8NI27	HUMAN	THOC2	THOC2			0.01227
	Q96EV2	HUMAN	RBM33	RBM33			0.01227
	Q5JVS0	HUMAN	HABP4	HABP4			0.01227
	P54577	HUMAN	SYYC	YARS1	0.0670126		0.01227
	Q13123	HUMAN	RED	IK			0.01227
	Q9NW64	HUMAN	RBM22	RBM22			0.01227
	Q9C0D7	HUMAN	ZC12C	ZC3H12C			0.01227
	Q9H9G7	HUMAN	AGO3	AGO3			0.01227
	Q8IWX8	HUMAN	CHERP	CHERP	0.195543		0.019527
	P55884	HUMAN	EIF3B	EIF3B	0.0608519	0.628556	0.019527
	Q8IXT5	HUMAN	RB12B	RBM12B			0.0296138
	O43823	HUMAN	AKAP8	AKAP8			0.0296138
	P46087	HUMAN	NOP2	NOP2			0.0296138
	Q96T58	HUMAN	MINT	SPEN			0.0296138
	Q8ND24	HUMAN	RN214	RNF214			0.0296138
	Q9NTI5	HUMAN	PDS5B	PDS5B	0.0670126		0.0296138
	Q9BZF9	HUMAN	UACA	UACA	0.0670126		0.0296138
	Q93009	HUMAN	UBP7	USP7	0.0670126		0.0296138
	Q6UN15	HUMAN	FIP1	FIP1L1	0.0670126		0.0296138
	P46379	HUMAN	BAG6	BAG6	0.0670126		0.0296138
	P07384	HUMAN	CAN1	CAPN1	0.0670126		0.0296138
	P10155	HUMAN	RO60	RO60	0.0670126	0.0514889	0.0296138
	P51991	HUMAN	ROA3	HNRNPA3	0.682827	0.986561	0.0297287
	O14617	HUMAN	AP3D1	AP3D1	0.120347		0.0324333
	Q9Y3I0	HUMAN	RTCB	RTCB	0.195543		0.0361507
	Q07955	HUMAN	SRSF1	SRSF1	0.983112		0.0388073
	P50995	HUMAN	ANX11	ANXA11	0.0522038		0.043632
	P43243	HUMAN	MATR3	MATR3	0.148496	1	0.0486709
	P06748	HUMAN	NPM	NPM1	1	1	0.0491912
	Q6SWA3	HCMVM	UL298	UL29	0.0670126		7.97e-11
	D3YS18	HCMVO	UL95	UL95	0.0670126		0.000588
	D3YS63	HCMVO	TRS1	TRS1	0.411715	0.78955	0.00174121
	D3YRZ7	HCMVO	UL69	UL69	0.593141		2.08e-76
	D3YS00	HCMVO	UL76	UL76			0.000755
	Q6SW89	HCMVM	UL43	UL43			0.00177241
	D3YRX0	HCMVO	UL31	UL31			0.01227

## Sheet: Common proteins
Uniprot	Species	Gene name	Protein name	1.2 adj.p	2.7 adj.p	4.9 adj.p
Q5TC82	HUMAN	RC3H1	RC3H1	2.77e-51	2.59e-08	1.97e-226
Q14671	HUMAN	PUM1	PUM1	5.9e-62	0.0189918	8.66e-159
Q6P2E9	HUMAN	EDC4	EDC4	5.23e-80	4.44e-07	2.74e-123
A5YKK6	HUMAN	CNOT1	CNOT1	2.02e-46	2.17e-06	4.42e-117
Q5D1E8	HUMAN	ZC12A	ZC3H12A	4.96e-22	0.00461235	1.37e-113
Q8IZH2	HUMAN	XRN1	XRN1	8.74e-54	8.38e-14	5.93e-97
Q99700	HUMAN	ATX2	ATXN2	1.52e-52	2.92e-07	4.44e-63
Q9NZB2	HUMAN	F120A	FAM120A	1.4e-32	1.58e-06	4.49e-63
Q17RY0	HUMAN	CPEB4	CPEB4	1.29e-27	0.000482	2.45e-62
Q9Y520	HUMAN	PRC2C	PRRC2C	1.06e-45	0.0292959	5.36e-57
O00425	HUMAN	IF2B3	IGF2BP3	2.14e-38	4.44e-07	4.01e-55
Q96I24	HUMAN	FUBP3	FUBP3	8.34e-29	0.000974	8.53e-44
Q96F86	HUMAN	EDC3	EDC3	3.7e-37	0.000269	1.47e-34
D3YS31	HCMVO	IRS1	IRS1	4.33e-10	0.0189918	1.47e-34
P42694	HUMAN	HELZ	HELZ	1.27e-27	0.00461235	1.74e-32
Q86TB9	HUMAN	PATL1	PATL1	4.96e-22	4.3e-06	1.87e-31
Q7Z739	HUMAN	YTHD3	YTHDF3	5.98e-20	5.95e-14	1.98e-29
Q9UPQ9	HUMAN	TNR6B	TNRC6B	4.37e-12	2.7e-05	1.53e-23
Q9NPI6	HUMAN	DCP1A	DCP1A	7.52e-17	0.00177815	1.36e-22
Q8WWM7	HUMAN	ATX2L	ATXN2L	8.95e-16	0.000235	3.19e-22
Q8NDV7	HUMAN	TNR6A	TNRC6A	1.8e-09	0.000537	6.43e-19
Q92615	HUMAN	LAR4B	LARP4B	1.35e-15	0.0032022	2.47e-18
Q7Z2W4	HUMAN	ZCCHV	ZC3HAV1	1.03e-15	0.000537	6.09e-18
Q92879	HUMAN	CELF1	CELF1	1.45e-07	0.0411538	5.84e-16
Q13283	HUMAN	G3BP1	G3BP1	4.71e-08	0.0348858	6.73e-15
Q9Y5A9	HUMAN	YTHD2	YTHDF2	1.45e-07	4.18e-05	2.27e-14
Q9HCE1	HUMAN	MOV10	MOV10	3.34e-11	4.49e-13	7.34e-14
Q92900	HUMAN	RENT1	UPF1	8.96e-07	0.0040587	8.03e-14
Q8IWZ3	HUMAN	ANKH1	ANKHD1	3.34e-11	0.00245796	4.21e-13
Q5U5Q3	HUMAN	MEX3C	MEX3C	1.8e-09	0.000537	4.21e-13
Q92499	HUMAN	DDX1	DDX1	2.07e-09	0.0280416	5.15e-13
Q6PKG0	HUMAN	LARP1	LARP1	4.68e-14	4.84e-06	2.27e-12
Q53EP0	HUMAN	FND3B	FNDC3B	5.41e-13	0.000537	1.43e-11
Q9UKV8	HUMAN	AGO2	AGO2	1.17e-08	0.0290345	4.37e-10
Q9UHI6	HUMAN	DDX20	DDX20	4.17e-07	0.00937802	4.37e-10
Q93062	HUMAN	RBPMS	RBPMS	7.2e-08	0.000286	1.07e-08
Q04637	HUMAN	IF4G1	EIF4G1	3.12e-10	8.64e-05	4.67e-08
Q8IZD4	HUMAN	DCP1B	DCP1B	2.1e-06	0.0290345	5.08e-08
Q8ND56	HUMAN	LS14A	LSM14A	2.1e-06	0.000537	5.08e-08
Q15434	HUMAN	RBMS2	RBMS2	1.03e-05	0.0290345	9.88e-07
O75534	HUMAN	CSDE1	CSDE1	1.53e-07	0.0292959	1.12e-06
Q71RC2	HUMAN	LARP4	LARP4	5.41e-13	0.00937802	4.03e-06
Q14694	HUMAN	UBP10	USP10	1.17e-08	0.000537	4.03e-06
Q8WYQ9	HUMAN	ZCH14	ZCCHC14	2.1e-06	1.85e-07	1.53e-05
Q9NZI8	HUMAN	IF2B1	IGF2BP1	0.000424	8.64e-05	3.13e-05
Q93008	HUMAN	USP9X	USP9X	1.03e-05	0.0290345	5.58e-05
Q9H0Z9	HUMAN	RBM38	RBM38	0.00288242	8.6e-07	5.58e-05
Q9NX05	HUMAN	F120C	FAM120C	0.000207	0.00937802	0.000191
Q15650	HUMAN	TRIP4	TRIP4	0.00288242	0.00245796	0.000191
C9JLW8	HUMAN	MCRI1	MCRIP1	0.00288242	0.011166	0.000588
O95758	HUMAN	PTBP3	PTBP3	1.62e-05	1.41e-06	0.000755
D3YS63	HCMVO	TRS1	TRS1	0.411715	0.78955	0.00174121
Q9H074	HUMAN	PAIP1	PAIP1	0.00996344	0.00937802	0.01227
O43432	HUMAN	IF4G3	EIF4G3	2.1e-06	0.00937802	0.0296138
