# Supplementary material for: Functional and molecular dissection of HCMV long non-coding RNAs
Source: Sci Rep. 2022 Nov 11;12:19303. doi: 10.1038/s41598-022-23317-3 (PMC9652368; doi:10.1038/s41598-022-23317-3)
Supplement: Supplementary file 1 — Supplementary Information 1. [file 41598_2022_23317_MOESM1_ESM.zip › Table S5_Primers for BAC mutagenesis.xlsx]

## Sheet: BAC mutagenesis primer
	5'- 3' sequences	Notes
RNA1.2-rpsL L	gctccggcgagaccatgccatcctcgccttcggacgccccgctcctcttc GGCCTGGTGATGATGGCGGGATCG	Mutant BAC, Upper letter = rpsL cassette-binding sequence
RNA1.2-rpsL R	ccgaccaccaacagaaatatacacacagaccaccgggagttcagttaaag TCAGAAGAACTCGTCAAGAAGGCG
RNA1.2 FL For	GGGTCTCAAGATGGTTTGGA	FL : PCR verification and generation of revertant oligo
RNA1.2 FL Rev	CCGGTTATTGTTTCCACAGG
RNA2.7-rpsL L	gtttagcggcttccccagatcgctgctgccccggcgttctccagaagccc GGCCTGGTGATGATGGCGGGATCG
RNA2.7-rpsL R	tgcatgcaaacttctcatttattgtgtctactactctgtgttgctacagg TCAGAAGAACTCGTCAAGAAGGCG
RNA2.7 FL For	CTCCGCGTATCTTTGTAGCC
RNA2.7 FL For	CCTCATCGTCACGTGAAATACC
RNA4.9-rpsL L	gagcggcgccatcttggaggaggggcgagtcgcgggcaccccctcggtac GGCCTGGTGATGATGGCGGGATCG
RNA4.9-rpsL R	ggttcgaatcgagcttggcgtttatttcttctcgagccccacgtcctctc TCAGAAGAACTCGTCAAGAAGGCG
RNA4.9 FL For	GCCTAGCCGTCGGCTCTC
RNA4.9 FL For	ATGATGTACGCGTGCCTGAG
RNA5.0-SD Mut For	CGAGGTGGTCCTTTATGTTA	Red : Site-directed mutagenesis of RNA5.0 splicing donor site
RNA5.0-SD Mut Rev	AGGGGACGCGCAGTTGG
RNA5.0-rpsL L	cacttacgcattgccgcatgtctttgtagatggattctagcgtcgagcgc GGCCTGGTGATGATGGCGGGATCG
RNA5.0-rpsL R	ctacgatttttcttcttgttctacataccactactactcgtaatcacata TCAGAAGAACTCGTCAAGAAGGCG
RNA5.0 FL For	CTTATCTCCGCAACCTAACA
RNA5.0 FL For	GTTATTTGGATAGAGAGTTGTCTAG
