# Supplementary material for: Functional and molecular dissection of HCMV long non-coding RNAs
Source: Sci Rep. 2022 Nov 11;12:19303. doi: 10.1038/s41598-022-23317-3 (PMC9652368; doi:10.1038/s41598-022-23317-3)
Supplement: Supplementary file 1 — Supplementary Information 1. [file 41598_2022_23317_MOESM1_ESM.zip › Table S6_Primers for northern blot probe generation.xlsx]

## Sheet: Northern blot probe generation
	5'- 3' sequences	Notes
RNA1.2-For	taatacgactcactatagggGGGGAGACGGGAC	T7 : taatacgactcactataggg, lower letter
RNA1.2-Rev	GCCATCCTCGCCTTCGGACG	upper letter : RNA-specific sequence
RNA2.7-For	taatacgactcactatagggTCGACCAGACAGAAGAGAAGGACC
RNA2.7-Rev	TCCCCAGATCGCTGCTGCC
RNA4.9 3'-For	taatacgactcactatagggGGCTTAGCCTCTGGCCTGC
RNA4.9 3'-Rev	TCTCGTGAAACACGCTCGC
RNA5.0-For	taatacgactcactatagggATCAACCCCGCGGCTGAC
RNA5.0-Rev	CAACCCATATATGTGAAGCAGAATG
b-Actin-For	taatacgactcactatagggCCAAATATGAGATGCGTTGT
b-Actin-Rev	CGAAAGCAATGCTATCACCT
