# Supplementary material for: Functional and molecular dissection of HCMV long non-coding RNAs
Source: Sci Rep. 2022 Nov 11;12:19303. doi: 10.1038/s41598-022-23317-3 (PMC9652368; doi:10.1038/s41598-022-23317-3)
Supplement: Supplementary file 2 — Supplementary Information 2. [file 41598_2022_23317_MOESM2_ESM.zip]

Archive with 14 entries (14 files):
- Supplementary Figure 4.tif
- Supplementary Figure 5.tif
- Supplementary Figure 6.tif
- Supplementary Figure 7.tif
- Supplementary Figure 8.tif
- Supplementary Figure 9.tif
- Supplementary Figure 10.tif
- Source data-Figre S8C.tif
- Source data-Figure 2C.tif
- Source data-Figure 6D.tif
- Source data-Figure S2A.tif
- Supplementary Figure 1.tif
- Supplementary Figure 2.tif
- Supplementary Figure 3.tif
